# Supplementary material for: Identification and differential regulation of microRNAs in response to methyl jasmonate treatment in Lycoris aurea by deep sequencing
Source: BMC Genomics. 2016 Oct 10;17:789. doi: 10.1186/s12864-016-2645-y (PMC5057397; doi:10.1186/s12864-016-2645-y)
Supplement: Additional file 3: Table S2. — Novel miRNAs predicted by miRDeep2. (XLSX 18 kb) [file 12864_2016_2645_MOESM3_ESM.xlsx]

## Sheet: prediction
Table S2 novel miRNAs predicted by miRDeep2
miRNA ID	provisional id	miRDeep2 score	total read count	mature read count	loop read count	star read count	significant randfold p-value	consensus mature sequence	consensus star sequence	consensus precursor sequence	precursor coordinate
NovmiR1	CL12179.Contig3_All_4817	1.4	21	21	0	0	yes	agucugcgcucuuuggacuuuuc	ggagagagagcgucugugaucca	ggagagagagcgucugugauccauggaucuccgaucgggaaaccguauccaagcuccguggcuagucugcgcucuuuggacuuuuc	CL12179.Contig3_All:73..159:+
NovmiR2	CL12946.Contig1_All_5043	0.3	2	2	0	0	yes	aggaaggacgcuugcuuucagagg	guggggagagagagcgucucgucgau	aggaaggacgcuugcuuucagaggcgaaaggccguggggagagagagcgucucgucgau	CL12946.Contig1_All:161..220:-
NovmiR3	CL13431.Contig1_All_5135	1.5	34	34	0	0	yes	uuuggcauucuguccacuucc	agaugggcauccugccaauaga	uuuggcauucuguccacuuccaacucaauuucucauggugaucuaccaaaagagaaaauaauggagaugggcauccugccaauaga	CL13431.Contig1_All:104..190:-
NovmiR4	CL1632.Contig1_All_1202	0.9	27	27	0	0	yes	cuuuuuugauuggauggguug	ucccauccaaucaaaaaaaau	ucccauccaaucaaaaaaaauucuuuuuugauuggauggguug	CL1632.Contig1_All:5954..5997:-
NovmiR5	CL18092.Contig1_All_6073	1.5	21	21	0	0	yes	agucugcgcucuuuggacuuuuc	gaagaagagagcgucugugaucca	gaagaagagagcgucugugauccauggaucuccgaucgggaaaccguauccaagcuccguggcuagucugcgcucuuuggacuuuuc	CL18092.Contig1_All:59..146:+
NovmiR6	CL18092.Contig3_All_6077	1.4	21	21	0	0	yes	agucugcgcucuuuggacuuuuc	ggagagagagcgucugugaucca	ggagagagagcgucugugauccauggaucuccgaucgggaaaccguauccaagcuccguggcuagucugcgcucuuuggacuuuuc	CL18092.Contig3_All:59..145:+
NovmiR7	CL20618.Contig1_All_6615	0.4	29	22	5	2	yes	auuaaaaccgcaguuuauaacu	aguuuauaacugcggcuuua	auuaaaaccgcaguuuauaacugugauuuuaauaaaaagaauaaaaucguaguuuauaacugcggcuuua	CL20618.Contig1_All:53..123:-
NovmiR8	CL23810.Contig3_All_7485	0.9	27	27	0	0	yes	cuuuuuugauuggauggguug	ucccauccaaucaaaaaaaau	ucccauccaaucaaaaaaaauucuuuuuugauuggauggguug	CL23810.Contig3_All:3062..3105:+
NovmiR9	CL2899.Contig2_All_1814	0.1	3	1	0	2	no	gcacagugggcucguaau	guuuguaacugggccugua	guuuguaacugggccuguagugggugcaaggcacagugggcucguaau	CL2899.Contig2_All:88..136:+
NovmiR10	CL2899.Contig3_All_1820	0.1	3	1	0	2	no	gcacagugggcucguaau	guuuguaacugggccugua	guuuguaacugggccuguagugggugcaaggcacagugggcucguaau	CL2899.Contig3_All:87..135:+
NovmiR11	CL2899.Contig4_All_1826	0.1	3	1	0	2	no	gcacagugggcucguaau	guuuguaacugggccugua	guuuguaacugggccuguagugggugcaaggcacagugggcucguaau	CL2899.Contig4_All:100..148:+
NovmiR12	CL4717.Contig5_All_2817	32.3	54	48	0	6	yes	uggaaggggcaugcagaggag	uccucuacauucccccuccacu	uggaaggggcaugcagaggagagagacaguaggccuccguguaucuucuccucuacauucccccuccacu	CL4717.Contig5_All:1022..1092:-
NovmiR13	CL8094.Contig4_All_3765	0.4	12	12	0	0	no	gcugguuugcccgagagguuu	aucuccugcacaauaagugg	gcugguuugcccgagagguuuggggggagacuuaagaucuccugcacaauaagugg	CL8094.Contig4_All:1862..1918:-
NovmiR14	CL829.Contig1_All_722	59	106	73	1	32	yes	cccgccaugaaccaagugaau	ucgcuuggugcaggucgggaa	ucgcuuggugcaggucgggaauauuccgauccgauacgaucuaugcgauucccgccaugaaccaagugaau	CL829.Contig1_All:984..1055:-
NovmiR15	CL829.Contig4_All_724	59	106	73	1	32	yes	cccgccaugaaccaagugaau	ucgcuuggugcaggucgggaa	ucgcuuggugcaggucgggaauauuccgauccgauacgaucuaugcgauucccgccaugaaccaagugaau	CL829.Contig4_All:1062..1133:-
NovmiR16	Unigene30077_All_11048	58.2	106	73	1	32	yes	cccgccaugaaccaagugaau	ucgcuuggugcaggucgggaa	ucgcuuggugcaggucgggaauauuccgauccgauacgaucuaugcgauucccgccaugaaccaagugaau	Unigene30077_All:256..327:-
NovmiR17	Unigene30239_All_11086	2.1	22	9	0	13	yes	ucggauccagacauugaagacc	ucaaacauggaacuccgacagg	ucggauccagacauugaagaccaccaggucucaaacauggaacuccgacagg	Unigene30239_All:229..281:-
NovmiR18	Unigene33763_All_11447	0.9	27	27	0	0	yes	cuuuuuugauuggauggguug	ucccauccaaucaaaaaaaau	ucccauccaaucaaaaaaaauucuuuuuugauuggauggguug	Unigene33763_All:407..450:+
NovmiR19	Unigene58825_All_13309	0.8	17	17	0	0	yes	gggcgaugaugauuuugcu	cagugguaucaacgcagag	cagugguaucaacgcagaguggccauuacggccggggggcgaugaugauuuugcu	Unigene58825_All:3..58:+
NovmiR20	Unigene61215_All_13447	32.3	54	48	0	6	yes	uggaaggggcaugcagaggag	uccucuacauucccccuccacu	uggaaggggcaugcagaggagagagacaguaggccuccguguaucuucuccucuacauucccccuccacu	Unigene61215_All:151..221:-
NovmiR21	Unigene64928_All_13709	5.1	44	44	0	0	yes	uuaaaagcacccgcaaaaauuu	uuuuuugcgggcuuugcuuuaaaga	uuaaaagcacccgcaaaaauuugaacauggaacguuuuguuccauaguuauuuuuuugcgggcuuugcuuuaaaga	Unigene64928_All:267..343:-
NovmiR22	Unigene79265_All_14783	0	4	1	0	3	yes	cgaccaagugcugggcggccgaau	ggucgaccaauacucgggcgg	ggucgaccaauacucgggcggccgaauaaauucagucgaccaagugcugggcggccgaau	Unigene79265_All:454..514:-
NovmiR23	Unigene80944_All_14898	4.4	12	10	0	2	yes	ucucuuuuuucugugguaggc	accacagaucacgaggacgag	accacagaucacgaggacgagagcaacaugaaagucucucuuuuuucugugguaggc	Unigene80944_All:45..102:-
