# Supplementary material for: Identification and differential regulation of microRNAs in response to methyl jasmonate treatment in Lycoris aurea by deep sequencing
Source: BMC Genomics. 2016 Oct 10;17:789. doi: 10.1186/s12864-016-2645-y (PMC5057397; doi:10.1186/s12864-016-2645-y)
Supplement: Additional file 4: Table S3. — Conserved miRNA and miRNA families identified by similarity. (XLSX 105 kb) [file 12864_2016_2645_MOESM4_ESM.xlsx]

## Sheet: miRNA family
Table S2-1. Conserved miRNA families identified by similarity
miRNA family	miRNA reads						RPKM						average RPKM		Fold change
	CK1	CK2	CK3	MJ1	MJ2	MJ3	CK1	CK2	CK3	MJ1	MJ2	MJ3	CK	MJ	log2 (MJ/CK)
miR5564	10	0	0	0	0	0	2.6477	0.01	0.01	0.01	0.01	0.01	0.889232	0.01	-6.47449
miR2118	2	2	2	0	0	0	0.529539	0.430288	1.32156	0.01	0.01	0.01	0.760461	0.01	-6.2488
miR5082	0	0	2	0	0	0	0.01	0.01	1.32156	0.01	0.01	0.01	0.447185	0.01	-5.4828
miR1511	0	0	1	0	0	0	0.01	0.01	0.660778	0.01	0.01	0.01	0.226926	0.01	-4.50415
miR444	2	0	0	0	0	0	0.529539	0.01	0.01	0.01	0.01	0.01	0.18318	0.01	-4.19519
miR6250	2	0	0	0	0	0	0.529539	0.01	0.01	0.01	0.01	0.01	0.18318	0.01	-4.19519
miR1507	1	0	0	0	0	0	0.26477	0.01	0.01	0.01	0.01	0.01	0.0949232	0.01	-3.24676
miR4412	0	1	0	0	0	0	0.01	0.215144	0.01	0.01	0.01	0.01	0.0783813	0.01	-2.97051
miR894	2	5	1	2	1	0	0.529539	1.07572	0.660778	0.543447	0.299201	0.01	0.755346	0.284216	-1.41015
miR398	310	1464	309	329	223	338	82.0786	314.971	204.18	89.397	66.7217	82.9085	200.41	79.6757	-1.33074
miR395	1647	309	602	689	398	665	436.076	66.4795	397.788	187.218	119.082	163.119	300.114	156.473	-0.939602
miR399	272	1367	241	402	365	420	72.0174	294.102	159.247	109.233	109.208	103.022	175.122	107.154	-0.70867
miR8155	4	43	18	2	29	18	1.05908	9.25119	11.894	0.543447	8.67682	4.41524	7.40142	4.54517	-0.703469
miR157	2	3	2	3	0	3	0.529539	0.645432	1.32156	0.815171	0.01	0.735874	0.832176	0.520348	-0.677411
miR6173	7	10	5	4	7	6	1.85339	2.15144	3.30389	1.08689	2.0944	1.47175	2.43624	1.55102	-0.651443
miR169	271	184	87	33	209	158	71.7526	39.5865	57.4877	8.96688	62.5329	38.756	56.2756	36.7519	-0.614689
miR156	1550	2100	715	733	1405	1316	410.393	451.802	472.456	199.173	420.377	322.803	444.884	314.118	-0.502123
miR5368	3	6	2	2	4	3	0.794309	1.29086	1.32156	0.543447	1.1968	0.735874	1.13558	0.825374	-0.460304
miR3630	16	18	8	5	20	12	4.23632	3.87259	5.28622	1.35862	5.98401	2.9435	4.46504	3.42871	-0.381009
miR394	74	217	62	56	151	102	19.593	46.6862	40.9682	15.2165	45.1793	25.0197	35.7491	28.4718	-0.328373
miR393	19680	15169	6108	9835	11462	16025	5210.67	3263.52	4036.03	2672.4	3429.44	3930.79	4170.07	3344.21	-0.318407
miR167	12677	13050	4140	6880	9340	10653	3356.49	2807.63	2735.62	1869.46	2794.53	2613.09	2966.58	2425.69	-0.290403
miR3711	30	99	25	14	70	52	7.94309	21.2992	16.5194	3.80413	20.944	12.7551	15.2539	12.5011	-0.287125
miR8175	236	740	203	136	537	387	62.4857	159.207	134.138	36.9544	160.671	94.9277	118.61	97.5176	-0.282491
miR477	60	59	25	25	60	52	15.8862	12.6935	16.5194	6.79309	17.952	12.7551	15.033	12.5001	-0.266198
miR168	2542	3015	1021	1744	2226	2513	673.045	648.659	674.654	473.886	666.02	616.417	665.453	585.441	-0.184812
miR159	35238	78990	19999	32359	49762	45793	9329.96	16994.2	13214.9	8792.7	14888.8	11232.6	13179.7	11638	-0.179467
miR5072	47	129	55	35	112	106	12.4442	27.7536	36.3428	9.51032	33.5105	26.0009	25.5135	23.0072	-0.149175
miR6478	308	631	153	359	357	368	81.5491	135.756	101.099	97.5488	106.815	90.2672	106.135	98.2102	-0.111951
miR164	1422	1201	517	1325	694	1402	376.503	258.388	341.622	360.034	207.645	343.898	325.504	303.859	-0.0992735
miR535	5644	8952	2519	4676	6234	6910	1494.36	1925.97	1664.5	1270.58	1865.22	1694.96	1694.94	1610.25	-0.0739493
miR166	21648	32061	9451	24790	16356	26395	5731.73	6897.73	6245.01	6736.03	4893.72	6474.46	6291.49	6034.74	-0.0601109
miR827	11165	14287	4412	6038	12945	12638	2956.15	3073.76	2915.35	1640.67	3873.15	3099.99	2981.76	2871.27	-0.0544731
miR171	3779	5636	1745	4197	3224	4683	1000.56	1212.55	1153.06	1140.42	964.623	1148.7	1122.06	1084.58	-0.049008
miR172	3437	3101	1218	2774	2226	3785	910.014	667.161	804.827	753.761	666.02	928.428	794.001	782.736	-0.0206138
miR5179	0	1	3	0	4	4	0.01	0.215144	1.98233	0.01	1.1968	0.981165	0.735826	0.729322	-0.0128074
miR396	24295	15021	4998	16166	13353	18556	6432.58	3231.68	3302.57	4392.68	3995.22	4551.63	4322.27	4313.18	-0.00303965
miR5141	2	0	0	0	1	1	0.529539	0.01	0.01	0.01	0.299201	0.245291	0.18318	0.184831	0.0129433
miR6300	219	522	181	139	607	339	57.9846	112.305	119.601	37.7696	181.615	83.1538	96.6302	100.846	0.0616086
miR165	237	319	115	356	207	318	62.7504	68.6309	75.9894	96.7336	61.9345	78.0026	69.1236	78.8902	0.190669
miR4995	5	4	3	2	10	5	1.32385	0.860576	1.98233	0.543447	2.99201	1.22646	1.38892	1.5873	0.192615
miR5139	13	41	13	19	41	27	3.44201	8.8209	8.59011	5.16275	12.2672	6.62287	6.95101	8.01761	0.205951
miR390	227	557	125	530	214	504	60.1027	119.835	82.5972	144.013	64.0289	123.627	87.5117	110.556	0.337235
miR319	819	1203	358	736	1511	1388	216.846	258.818	236.558	199.989	452.092	340.464	237.408	330.848	0.478803
miR5083	5	1	0	0	4	4	1.32385	0.215144	0.01	0.01	1.1968	0.981165	0.516331	0.729322	0.498261
miR160	256	222	100	308	175	503	67.781	47.762	66.0778	83.6909	52.3601	123.382	60.5403	86.4775	0.51443
miR170	103	2	21	119	38	106	27.2713	0.430288	13.8763	32.3351	11.3696	26.0009	13.8593	23.2352	0.745458
miR5523	2	6	0	2	8	2	0.529539	1.29086	0.01	0.543447	2.3936	0.490583	0.610134	1.14254	0.905052
miR408	832	7	227	1543	143	1013	220.288	1.50601	149.997	419.269	42.7857	248.48	123.93	236.845	0.934414
miR473	1	0	0	0	1	1	0.26477	0.01	0.01	0.01	0.299201	0.245291	0.0949232	0.184831	0.961371
miR858	1	0	0	0	2	0	0.26477	0.01	0.01	0.01	0.598401	0.01	0.0949232	0.206134	1.11875
miR482	0	3	0	2	1	3	0.01	0.645432	0.01	0.543447	0.299201	0.735874	0.221811	0.526174	1.24621
miR5538	1	0	0	1	2	1	0.26477	0.01	0.01	0.271724	0.598401	0.245291	0.0949232	0.371805	1.96971
miR528	181	3	65	1025	87	636	47.9233	0.645432	42.9506	278.517	26.0304	156.005	30.5064	153.517	2.33122
miR1863	0	0	0	0	0	1	0.01	0.01	0.01	0.01	0.01	0.245291	0.01	0.0884304	3.14454
miR7122	0	0	0	0	0	1	0.01	0.01	0.01	0.01	0.01	0.245291	0.01	0.0884304	3.14454
miR6145	0	0	0	1	0	0	0.01	0.01	0.01	0.271724	0.01	0.01	0.01	0.0972412	3.28157
miR414	0	0	0	0	1	0	0.01	0.01	0.01	0.01	0.299201	0.01	0.01	0.1064	3.41143
miR397	0	0	0	0	0	2	0.01	0.01	0.01	0.01	0.01	0.490583	0.01	0.170194	4.08911
miR6025	0	0	0	0	0	2	0.01	0.01	0.01	0.01	0.01	0.490583	0.01	0.170194	4.08911

## Sheet: miRNA
Table S2-1. Conserved miRNA identified by similarity
miRNA family	miRNA_id	miRNA reads						RPKM						sequence	average RPKM		Fold change
		CK1	CK2	CK3	MJ1	MJ2	MJ3	CK1	CK2	CK3	MJ1	MJ2	MJ3		CK	MJ	log2 (MJ/CK)
miR1507	gma-miR1507a>gso-miR1507a>gso-miR1507b	1	0	0	0	0	0	0.26477	0.01	0.01	0.01	0.01	0.01	UCUCAUUCCAUACAUCGUCUGA	0.0949232	0.01	-3.24676
miR1511	ppe-miR1511-3p	0	0	1	0	0	0	0.01	0.01	0.660778	0.01	0.01	0.01	ACCUGGCUCUGAUACCAUAAC	0.226926	0.01	-4.50415
miR156		1550	2100	715	733	1405	1316	410.393	451.802	472.456	199.173	420.377	322.803		444.884	314.118	-0.502123
	hbr-miR156	2	0	0	0	1	0	0.529539	0.01	0.01	0.01	0.299201	0.01	UUGACAGAAGAUAGAGAGC	0.18318	0.1064	-0.78376
	ama-miR156	170	224	73	54	136	126	45.0109	48.1922	48.2368	14.6731	40.6913	30.9067	CUGACAGAAGAGAGUGAGCAC	47.1466	28.757	-0.71324
	bcy-miR156>bgy-miR156	47	87	23	64	92	87	12.4442	18.7175	15.1979	17.3903	27.5264	21.3403	UUUGACAGAAGAUAGAGAGCAC	15.4532	22.0857	0.515207
	hci-miR156a	0	0	0	0	1	0	0.01	0.01	0.01	0.01	0.299201	0.01	UGACAGAAGAGAGUGAGUAC	0.01	0.1064	3.41143
	bdi-miR156a>far-miR156a>gma-miR156b>mes-miR156k>mtr-miR156a>osa-miR156k>rco-miR156e>sbi-miR156d>tcc-miR156a>zma-miR156j-5p	3	3	2	0	9	3	0.794309	0.645432	1.32156	0.01	2.6928	0.735874	UGACAGAAGAGAGAGAGCACA	0.920432	1.14623	0.316509
	ahy-miR156a>ath-miR156j>bdi-miR156j>hpa-miR156a	6	2	3	1	5	4	1.58862	0.430288	1.98233	0.271724	1.496	0.981165	UGACAGAAGAGAGAGAGCAC	1.33375	0.916297	-0.541597
	cme-miR156g>cme-miR156h>dpr-miR156a>hci-miR156b>ptc-miR156k>vvi-miR156a	0	0	0	0	2	1	0.01	0.01	0.01	0.01	0.598401	0.245291	UGACAGAAGAGAGGGAGCAC	0.01	0.284564	4.83068
	bna-miR156a>hvu-miR156a>hvu-miR156b>rco-miR156a>rco-miR156b>rco-miR156c>rco-miR156d>ssl-miR156>ssp-miR156>tae-miR156	137	224	76	38	127	109	36.2735	48.1922	50.2191	10.3255	37.9985	26.7368	UGACAGAAGAGAGUGAGCACA	44.8949	25.0202	-0.843457
	aly-miR156a-5p>aly-miR156b-5p>aly-miR156c-5p>aly-miR156d-5p>aly-miR156e-5p>aly-miR156f-5p>ata-miR156a-5p>ata-miR156b-5p>ata-miR156c-5p>ata-miR156d-5p>ata-miR156e-5p>ath-miR156a-5p>ath-miR156b-5p>ath-miR156c-5p>ath-miR156d-5p>ath-miR156e>ath-miR156f-5p>atr-miR156b>atr-miR156d>bdi-miR156b-5p>bdi-miR156c>bdi-miR156d-5p>bdi-miR156e-5p>bdi-miR156f-5p>bdi-miR156g-5p>bdi-miR156h-5p>bdi-miR156i-5p>bna-mi…	140	227	75	62	130	95	37.0678	48.8377	49.5583	16.8469	38.8961	23.3027	UGACAGAAGAGAGUGAGCAC	45.1546	26.3485	-0.77715
	cca-miR156b	5	4	1	2	4	2	1.32385	0.860576	0.660778	0.543447	1.1968	0.490583	UGACAGAAGAGAGUGAGCAUA	0.948401	0.743611	-0.350949
	ahy-miR156b-5p>aly-miR157a-5p>aly-miR157b-5p>aly-miR157c-5p>ath-miR157a-5p>ath-miR157b-5p>ath-miR157c-5p>atr-miR156a>atr-miR156c>bna-miR156b>bna-miR156c>bna-miR156g>bol-miR157a>bra-miR157a>cca-miR156c>cme-miR156b>cpa-miR156e>cpa-miR156f>gma-miR156c>gma-miR156d>gma-miR156e>gma-miR156i>gma-miR156j>gma-miR156l>gma-miR156m>gra-miR157a>gra-miR157b>han-miR156c>lus-miR156b>lus-miR156c>lus-miR156e>lus-mi…	60	73	24	48	83	73	15.8862	15.7055	15.8587	13.0427	24.8336	17.9063	UUGACAGAAGAUAGAGAGCAC	15.8168	18.5942	0.233397
	ahy-miR156c>far-miR156b>mdm-miR156t>mdm-miR156u>mdm-miR156v>mdm-miR156w	7	1	2	0	9	10	1.85339	0.215144	1.32156	0.01	2.6928	2.45291	UUGACAGAAGAGAGAGAGCAC	1.13003	1.71857	0.604851
	stu-miR156d-3p	2	9	2	2	5	7	0.529539	1.9363	1.32156	0.543447	1.496	1.71704	GCUCUCUAUGCUUCUGUCAUCA	1.26246	1.25216	-0.0118193
	vvi-miR156e	0	0	0	1	1	0	0.01	0.01	0.01	0.271724	0.299201	0.01	UGACAGAGGAGAGUGAGCAC	0.01	0.193641	4.27532
	sbi-miR156e>zma-miR156k-5p	0	0	0	0	0	1	0.01	0.01	0.01	0.01	0.01	0.245291	UGACAGAAGAGAGCGAGCAC	0.01	0.0884304	3.14454
	bdi-miR156e-3p>osa-miR156c-3p>osa-miR156g-3p	0	1	0	0	0	0	0.01	0.215144	0.01	0.01	0.01	0.01	GCUCACUUCUCUCUCUGUCAGC	0.0783813	0.01	-2.97051
	gma-miR156f	4	5	4	0	14	4	1.05908	1.07572	2.64311	0.01	4.18881	0.981165	UUGACAGAAGAGAGAGAGCACA	1.59264	1.72666	0.116565
	nta-miR156f	0	0	0	0	0	1	0.01	0.01	0.01	0.01	0.01	0.245291	UGACAGAAGAGAAUGAGCAC	0.01	0.0884304	3.14454
	aly-miR157d-5p>aqc-miR156a>aqc-miR156b>ath-miR157d>cme-miR156f>mdm-miR156aa>mdm-miR156x>mdm-miR156y>mdm-miR156z>nta-miR156g>nta-miR156h>nta-miR156i>nta-miR156j>ppe-miR156f	1	1	0	1	2	7	0.26477	0.215144	0.01	0.271724	0.598401	1.71704	UGACAGAAGAUAGAGAGCAC	0.163305	0.862388	2.40077
	stu-miR156f-3p	2	0	4	2	1	0	0.529539	0.01	2.64311	0.543447	0.299201	0.01	CUCACUUCUCUUUCUGUCAAUC	1.06088	0.284216	-1.90021
	osa-miR156f-3p>osa-miR156h-3p>osa-miR156l-3p>zma-miR156d-3p>zma-miR156f-3p>zma-miR156g-3p	191	190	51	69	116	111	50.571	40.8773	33.6997	18.7489	34.7073	27.2273	GCUCACUUCUCUUUCUGUCAGC	41.716	26.8945	-0.63329
	stu-miR156f-5p	6	12	3	1	7	11	1.58862	2.58173	1.98233	0.271724	2.0944	2.6982	CUGACAGAAGAGAGUGAGCA	2.05089	1.68811	-0.280843
	aly-miR156g-5p>ath-miR156g>smo-miR156a	7	9	0	1	14	2	1.85339	1.9363	0.01	0.271724	4.18881	0.490583	CGACAGAAGAGAGUGAGCAC	1.26656	1.65037	0.381874
	mtr-miR156i-3p	4	4	1	0	0	3	1.05908	0.860576	0.660778	0.01	0.01	0.735874	UGCUCACUUCUCUUUCUGUCAUC	0.860144	0.251958	-1.7714
	cme-miR156j	128	203	71	61	137	98	33.8905	43.6742	46.9152	16.5751	40.9905	24.0385	GUUGACAGAAGAGAGUGAGCAC	41.4933	27.2014	-0.609199
	gma-miR156k>gma-miR156n>gma-miR156o	144	196	81	49	130	118	38.1268	42.1682	53.523	13.3145	38.8961	28.9444	UUGACAGAAGAGAGUGAGCAC	44.606	27.0516	-0.721523
	zma-miR156k-3p	0	1	0	0	0	0	0.01	0.215144	0.01	0.01	0.01	0.01	GCUCGCUUCUCUUUCUGUCAGC	0.0783813	0.01	-2.97051
	osa-miR156l-5p	1	1	0	0	0	0	0.26477	0.215144	0.01	0.01	0.01	0.01	CGACAGAAGAGAGUGAGCAUA	0.163305	0.01	-4.02949
	mdm-miR156p>mdm-miR156q>mdm-miR156r>mdm-miR156s>smo-miR156b	1	4	0	3	5	3	0.26477	0.860576	0.01	0.815171	1.496	0.735874	CUGACAGAAGAUAGAGAGCAC	0.378448	1.01568	1.42428
	gma-miR156q>gma-miR156s	482	619	219	274	373	440	127.619	133.174	144.71	74.4523	111.602	107.928	UGACAGAAGAGAGUGAGCACU	135.168	97.9941	-0.463985
	gma-miR156r	0	0	0	0	1	0	0.01	0.01	0.01	0.01	0.299201	0.01	CUGACAGAAGAUAGAGAGCAU	0.01	0.1064	3.41143
miR157	aly-miR157d-3p	2	3	2	3	0	3	0.529539	0.645432	1.32156	0.815171	0.01	0.735874	GCUCUCUAUGCUUCUGUCAUC	0.832176	0.520348	-0.677411
miR159		35238	78990	19999	32359	49762	45793	9329.96	16994.2	13214.9	8792.7	14888.8	11232.6		13179.7	11638	-0.179467
	aqc-miR159	1	9	0	1	1	2	0.26477	1.9363	0.01	0.271724	0.299201	0.490583	UUUGGACUGAAGGGAGCUCUA	0.737022	0.353836	-1.05863
	pde-miR159	0	1	0	1	3	4	0.01	0.215144	0.01	0.271724	0.897602	0.981165	UUUGGUUUGAAGGGAGCUCUA	0.0783813	0.71683	3.19305
	ahy-miR159>aly-miR159a-3p>ath-miR159a>atr-miR159>bna-miR159>bra-miR159a>cme-miR159a>cpa-miR159a>csi-miR159>gma-miR159a-3p>gma-miR159e-3p>hbr-miR159a>htu-miR159a>mes-miR159a>mes-miR159b>mtr-miR159a>nta-miR159>ppe-miR159>ptc-miR159a>ptc-miR159b>pvu-miR159a.1>rco-miR159>sly-miR159>vvi-miR159c	31775	69178	17060	28532	43739	40796	8413.06	14883.2	11272.9	7752.82	13086.7	10006.9	UUUGGAUUGAAGGGAGCUCUA	11523.1	10282.2	-0.164381
	pta-miR159a	10	7	2	4	4	6	2.6477	1.50601	1.32156	1.08689	1.1968	1.47175	UUGGAUUGAAGGGAGCUCCA	1.82509	1.25181	-0.543944
	bdi-miR159a-3p	10	36	9	10	34	17	2.6477	7.74518	5.947	2.71724	10.1728	4.16995	CUUGGAUUGAAGGGAGCUCU	5.44663	5.68667	0.0622209
	lus-miR159b	841	2510	772	940	1467	1244	222.671	540.011	510.12	255.42	438.927	305.142	UUUGGAUUGAAGGGAGCUCUC	424.268	333.163	-0.348746
	cpa-miR159b>mdm-miR159a>mdm-miR159b	0	0	1	0	1	0	0.01	0.01	0.660778	0.01	0.299201	0.01	CUUGGAUUGAAGGGAGCUCC	0.226926	0.1064	-1.09272
	cme-miR159b>osa-miR159e	0	0	0	0	1	0	0.01	0.01	0.01	0.01	0.299201	0.01	AUUGGAUUGAAGGGAGCUCCU	0.01	0.1064	3.41143
	bdi-miR159b-3p.1>far-miR159>hvu-miR159a>hvu-miR159b>osa-miR159a.1>osa-miR159b>sbi-miR159a>sof-miR159a>sof-miR159b>sof-miR159d>ssp-miR159a>tae-miR159a>tae-miR159b>zma-miR159a-3p>zma-miR159b-3p>zma-miR159f-3p>zma-miR159j-3p>zma-miR159k-3p	809	2463	762	967	1499	1204	214.199	529.9	503.513	262.757	448.502	295.331	UUUGGAUUGAAGGGAGCUCUG	415.87	335.53	-0.309693
	aly-miR159b-3p>ath-miR159b-3p>lus-miR159c	1347	3586	1069	1550	2105	1938	356.645	771.506	706.371	421.172	629.817	475.375	UUUGGAUUGAAGGGAGCUCUU	611.507	508.788	-0.265306
	osa-miR159c	11	10	4	3	5	8	2.91247	2.15144	2.64311	0.815171	1.496	1.96233	AUUGGAUUGAAGGGAGCUCCA	2.56901	1.4245	-0.850753
	pta-miR159c>smo-miR159	2	4	0	0	0	1	0.529539	0.860576	0.01	0.01	0.01	0.245291	CUUGGAUUGAAGGGAGCUCCC	0.466705	0.0884304	-2.3999
	aly-miR159c-3p>ath-miR159c	103	280	109	79	218	169	27.2713	60.2403	72.0248	21.4662	65.2257	41.4542	UUUGGAUUGAAGGGAGCUCCU	53.1788	42.7154	-0.316096
	zma-miR159c-5p>zma-miR159d-5p	1	0	0	0	0	0	0.26477	0.01	0.01	0.01	0.01	0.01	GAGCUCCCUUCGAUCCAAUCC	0.0949232	0.01	-3.24676
	ptc-miR159d>sbi-miR159b>sof-miR159c>zma-miR159c-3p>zma-miR159d-3p	0	0	0	0	2	2	0.01	0.01	0.01	0.01	0.598401	0.490583	CUUGGAUUGAAGGGAGCUCCU	0.01	0.366328	5.19506
	gma-miR159e-5p	0	0	0	0	1	0	0.01	0.01	0.01	0.01	0.299201	0.01	GAGCUCCUUGAAGUCCAAUU	0.01	0.1064	3.41143
	osa-miR159f	328	906	211	271	681	401	86.8445	194.92	139.424	73.6371	203.756	98.3618	CUUGGAUUGAAGGGAGCUCUA	140.396	125.251	-0.164677
	zma-miR159h-3p>zma-miR159i-3p	0	0	0	1	1	1	0.01	0.01	0.01	0.271724	0.299201	0.245291	UUUGGAGUGAAGGGAGCUCUG	0.01	0.272072	4.76592
miR160		256	222	100	308	175	503	67.781	47.762	66.0778	83.6909	52.3601	123.382		60.5403	86.4775	0.51443
	csi-miR160	3	2	0	2	0	4	0.794309	0.430288	0.01	0.543447	0.01	0.981165	GCCUGGCUCCCUGUAUGCCAU	0.411532	0.511537	0.313834
	bdi-miR160a-3p>osa-miR160d-3p	0	0	1	0	0	0	0.01	0.01	0.660778	0.01	0.01	0.01	GCGUGCGAGGAGCCAAGCAUG	0.226926	0.01	-4.50415
	aly-miR160a-5p>aly-miR160b-5p>aly-miR160c-5p>aqc-miR160b>ata-miR160a-5p>ata-miR160b-5p>ata-miR160c-5p>ath-miR160a-5p>ath-miR160b>ath-miR160c-5p>atr-miR160>bdi-miR160a-5p>bdi-miR160b-5p>bdi-miR160c-5p>bdi-miR160d-5p>bna-miR160a>bna-miR160b>bna-miR160c>bna-miR160d>bra-miR160a-5p>cca-miR160b>cme-miR160a>cme-miR160b>cme-miR160c>cpa-miR160a>cpa-miR160b>cpa-miR160c-5p>cpa-miR160e>cpa-miR160f-5p>far-miR…	48	39	24	45	35	102	12.7089	8.39061	15.8587	12.2276	10.472	25.0197	UGCCUGGCUCCCUGUAUGCCA	12.3194	15.9064	0.368677
	ppt-miR160b>ppt-miR160i	1	0	0	2	0	3	0.26477	0.01	0.01	0.543447	0.01	0.735874	CGCCUGGCUCCCUGUAUGCCA	0.0949232	0.429774	2.17874
	mes-miR160c>osa-miR160e-5p>zma-miR160f-5p	0	6	2	3	1	1	0.01	1.29086	1.32156	0.815171	0.299201	0.245291	UGCCUGGCUCCCUGUAUGCCG	0.87414	0.453221	-0.94765
	mes-miR160e>mes-miR160f>vvi-miR160a>vvi-miR160b	5	2	0	4	3	7	1.32385	0.430288	0.01	1.08689	0.897602	1.71704	UGCCUGGCUCCCUGAAUGCCAUC	0.588045	1.23385	1.06916
	ahy-miR160-5p>bdi-miR160e-5p>cme-miR160d>cpa-miR160d>mtr-miR160c>osa-miR160f-5p>ptc-miR160e-5p>ptc-miR160f>rco-miR160c>sbi-miR160f>tcc-miR160a	4	1	3	6	4	8	1.05908	0.215144	1.98233	1.63034	1.1968	1.96233	UGCCUGGCUCCCUGAAUGCCA	1.08552	1.59649	0.55652
	bdi-miR160f>gma-miR160b>gma-miR160c>gma-miR160d>gma-miR160e>htu-miR160a	1	0	0	0	0	1	0.26477	0.01	0.01	0.01	0.01	0.245291	UGCCUGGCUCCCUGUAUGCC	0.0949232	0.0884304	-0.102218
	mes-miR160g	146	121	49	182	102	282	38.6564	26.0324	32.3781	49.4537	30.5185	69.1722	UGCCUGGCUCCCUGUAUGCCAUC	32.3556	49.7148	0.619657
	mes-miR160h	48	51	21	64	30	95	12.7089	10.9723	13.8763	17.3903	8.97602	23.3027	UGCCUGGCUCCCUGUAUGCCAUU	12.5192	16.5563	0.40324
miR164		1422	1201	517	1325	694	1402	376.503	258.388	341.622	360.034	207.645	343.898		325.504	303.859	-0.0992735
	cca-miR164>osa-miR164c	0	0	0	0	0	1	0.01	0.01	0.01	0.01	0.01	0.245291	UGGAGAAGCAGGGUACGUGCA	0.01	0.0884304	3.14454
	hci-miR164a	2	0	3	1	0	0	0.529539	0.01	1.98233	0.271724	0.01	0.01	UGGAGAAGCAGGGCACGUGAA	0.840624	0.0972412	-3.11182
	bdi-miR164a-3p	17	0	5	5	1	11	4.50109	0.01	3.30389	1.35862	0.299201	2.6982	CAUGUGCCCUUCUUCUCCACC	2.60499	1.45201	-0.84323
	aly-miR164a-5p>aly-miR164b-5p>ata-miR164b-5p>ata-miR164c-5p>ath-miR164a>ath-miR164b-5p>atr-miR164a>atr-miR164b>bdi-miR164a-5p>bdi-miR164b>bdi-miR164e>bna-miR164a>bra-miR164a>cme-miR164c>cme-miR164d>cpa-miR164a>cpa-miR164b>cpa-miR164c>csi-miR164>ctr-miR164>ghr-miR164>gma-miR164a>gma-miR164e>gma-miR164f>gma-miR164g>gma-miR164h>gma-miR164i>gma-miR164j>gma-miR164k>lus-miR164a>lus-miR164b>lus-miR164c>…	685	589	256	687	337	688	181.367	126.72	169.159	186.674	100.831	168.76	UGGAGAAGCAGGGCACGUGCA	159.082	152.088	-0.0648613
	ata-miR164a-5p>bdi-miR164c-5p>cme-miR164a>osa-miR164d>sbi-miR164b>zma-miR164f-5p	5	11	4	8	1	6	1.32385	2.36658	2.64311	2.17379	0.299201	1.47175	UGGAGAAGCAGGGCACGUGCU	2.11118	1.31491	-0.683084
	gma-miR164b>gma-miR164c>gma-miR164d	3	7	2	4	0	1	0.794309	1.50601	1.32156	1.08689	0.01	0.245291	UGGAGAAGCAGGGCACGUGC	1.20729	0.447395	-1.43215
	zma-miR164b-3p	4	10	3	2	7	9	1.05908	2.15144	1.98233	0.543447	2.0944	2.20762	AUGUGCCCAUCUUCUCCACC	1.73095	1.61516	-0.0998896
	zma-miR164c-3p>zma-miR164h-3p	0	0	0	0	1	0	0.01	0.01	0.01	0.01	0.299201	0.01	CAUGUGCCCUUCUUCUCCAUC	0.01	0.1064	3.41143
	aly-miR164c-5p>ath-miR164c-5p>bna-miR164b>bna-miR164c>bna-miR164d>bra-miR164b-5p>bra-miR164c-5p>bra-miR164d-5p>cln-miR164	4	9	1	1	2	3	1.05908	1.9363	0.660778	0.271724	0.598401	0.735874	UGGAGAAGCAGGGCACGUGCG	1.21872	0.535333	-1.18686
	osa-miR164e	1	0	0	0	0	0	0.26477	0.01	0.01	0.01	0.01	0.01	UGGAGAAGCAGGGCACGUGAG	0.0949232	0.01	-3.24676
	bra-miR164e-5p	700	575	243	617	345	683	185.339	123.708	160.569	167.653	103.224	167.534	UGGAGAAGCAGGGCACGUGCAA	156.539	146.137	-0.0991943
	zma-miR164h-5p	1	0	0	0	0	0	0.26477	0.01	0.01	0.01	0.01	0.01	UGGAGAAGCAGGGCACGUGUG	0.0949232	0.01	-3.24676
miR165		237	319	115	356	207	318	62.7504	68.6309	75.9894	96.7336	61.9345	78.0026		69.1236	78.8902	0.190669
	ath-miR165a-3p>ath-miR165b>bna-miR166f>lus-miR166b	236	317	115	356	207	315	62.4857	68.2006	75.9894	96.7336	61.9345	77.2668	UCGGACCAGGCUUCAUCCCCC	68.8919	78.645	0.19102
	aly-miR165a-3p>aly-miR165b-3p	1	2	0	0	0	3	0.26477	0.430288	0.01	0.01	0.01	0.735874	UCGGACCAGGCUUCAUCCCC	0.235019	0.251958	0.100405
miR166		21648	32061	9451	24790	16356	26395	5731.73	6897.73	6245.01	6736.03	4893.72	6474.46		6291.49	6034.74	-0.0601109
	csi-miR166a>ctr-miR166>hbr-miR166b>lus-miR166i>lus-miR166k	9503	13189	3990	9546	6667	10473	2516.11	2837.53	2636.5	2593.87	1994.77	2568.94	UCGGACCAGGCUUCAUUCCCCC	2663.38	2385.86	-0.15875
	hbr-miR166a>pde-miR166a>pde-miR166b>vvi-miR166a>vvi-miR166b	2	7	3	0	8	4	0.529539	1.50601	1.98233	0.01	2.3936	0.981165	UCGGACCAGGCUUCAUUCC	1.33929	1.12826	-0.247377
	crt-miR166a>csi-miR166b>mes-miR166h	10	17	0	11	11	9	2.6477	3.65745	0.01	2.98896	3.29121	2.20762	UCGGACCAGGCUUCAUUCCCGU	2.10505	2.82926	0.426573
	aqc-miR166a>aqc-miR166d>cme-miR166e>dpr-miR166a>lus-miR166e>mes-miR166j>mtr-miR166c>mtr-miR166f>osa-miR166g-3p>osa-miR166h-3p>pab-miR166a>sbi-miR166f>sly-miR166c-3p>ssl-miR166a>stu-miR166b>tcc-miR166c>zma-miR166l-3p>zma-miR166m-3p	2000	4468	1092	5131	2414	4750	529.539	961.263	721.569	1394.21	722.27	1165.13	UCGGACCAGGCUUCAUUCCUC	737.457	1093.87	0.568813
	aly-miR166a-3p>aly-miR166b-3p>aly-miR166c-3p>aly-miR166d-3p>aly-miR166e-3p>aly-miR166f-3p>aly-miR166g-3p>aly-miR166h-3p>aqc-miR166b>aqc-miR166e>ata-miR166a-3p>ata-miR166b-3p>ata-miR166d-3p>ata-miR166e-3p>ath-miR166a-3p>ath-miR166b-3p>ath-miR166c>ath-miR166d>ath-miR166e-3p>ath-miR166f>ath-miR166g>atr-miR166a>atr-miR166c>atr-miR166d>bdi-miR166a-3p>bdi-miR166b-3p>bdi-miR166c-3p>bdi-miR166d-3p>bdi-mi…	9658	13306	4080	9493	6746	10495	2557.15	2862.71	2695.97	2579.47	2018.41	2574.33	UCGGACCAGGCUUCAUUCCCC	2705.27	2390.74	-0.17832
	aly-miR166a-5p>aly-miR166c-5p>aly-miR166d-5p>bdi-miR166e-5p>csi-miR166e-5p>gma-miR166a-5p>gma-miR166c-5p>gma-miR166l>mtr-miR166g-5p>osa-miR166d-5p>stu-miR166a-5p>zma-miR166c-5p	4	14	4	6	8	5	1.05908	3.01202	2.64311	1.63034	2.3936	1.22646	GGAAUGUUGUCUGGCUCGAGG	2.23807	1.75013	-0.354789
	mtr-miR166b	3	11	4	1	8	2	0.794309	2.36658	2.64311	0.271724	2.3936	0.490583	UCGGACCAGGCUUCAUUCCUA	1.93467	1.05197	-0.878992
	crt-miR166b	10	24	6	17	22	11	2.6477	5.16345	3.96467	4.6193	6.58241	2.6982	UCGGACCAGGCUUCAUUCCCUU	3.92527	4.63331	0.239249
	atr-miR166b>bdi-miR166f>gma-miR166h-3p>gma-miR166k	129	454	85	288	143	266	34.1553	97.6753	56.1661	78.2564	42.7857	65.2475	UCUCGGACCAGGCUUCAUUCC	62.6656	62.0965	-0.013161
	ata-miR166d-5p>bdi-miR166b-5p>osa-miR166b-5p>zma-miR166a-5p	1	7	2	0	1	0	0.26477	1.50601	1.32156	0.01	0.299201	0.01	GGAAUGUUGUCUGGCUCGGGG	1.03078	0.1064	-3.27616
	aqc-miR166c>sbi-miR166k	2	10	1	0	13	10	0.529539	2.15144	0.660778	0.01	3.88961	2.45291	UCGGACCAGGCUUCAUUCCU	1.11392	2.11751	0.926722
	ata-miR166c-3p>bdi-miR166j>lus-miR166f>pab-miR166b>ptc-miR166n>ptc-miR166o>ptc-miR166q	3	19	10	8	10	14	0.794309	4.08773	6.60778	2.17379	2.99201	3.43408	UCGGACCAGGCUUCAUUCCUU	3.82994	2.86662	-0.417969
	mtr-miR166d	0	0	1	0	0	0	0.01	0.01	0.660778	0.01	0.01	0.01	UCGGGCCAGGCUUCAUCCCCC	0.226926	0.01	-4.50415
	cpa-miR166d>gma-miR166j-3p	19	25	10	9	15	17	5.03062	5.3786	6.60778	2.44551	4.48801	4.16995	UCGGACCAGGCUUCAUUCCCG	5.67233	3.70116	-0.615966
	csi-miR166d>osa-miR166m	10	17	4	20	16	11	2.6477	3.65745	2.64311	5.43447	4.78721	2.6982	UCGGACCAGGCUUCAUUCCCU	2.98275	4.30663	0.529915
	cpa-miR166e	8	8	0	5	6	7	2.11816	1.72115	0.01	1.35862	1.7952	1.71704	GGACCAGGCUUCAUUCCCC	1.2831	1.62362	0.339577
	bdi-miR166e-3p	45	66	19	22	29	35	11.9146	14.1995	12.5548	5.97792	8.67682	8.5852	CUCGGACCAGGCUUCAUUCCC	12.8896	7.74664	-0.734569
	osa-miR166e-3p	0	2	0	2	1	1	0.01	0.430288	0.01	0.543447	0.299201	0.245291	UCGAACCAGGCUUCAUUCCCC	0.150096	0.362646	1.27268
	mtr-miR166e-5p>osa-miR166h-5p>zma-miR166m-5p	0	1	0	0	0	0	0.01	0.215144	0.01	0.01	0.01	0.01	GGAAUGUUGGCUGGCUCGAGG	0.0783813	0.01	-2.97051
	cme-miR166g>csi-miR166c>gma-miR166p>gma-miR166q>gma-miR166r>gma-miR166s>gma-miR166t>sbi-miR166a>sbi-miR166b>sbi-miR166c>sbi-miR166d>sbi-miR166h>sbi-miR166i>sbi-miR166j>tcc-miR166b>zma-miR166b-3p>zma-miR166c-3p>zma-miR166d-3p>zma-miR166e>zma-miR166f>zma-miR166g-3p>zma-miR166h-3p>zma-miR166i-3p	3	15	5	8	15	10	0.794309	3.22716	3.30389	2.17379	4.48801	2.45291	UCGGACCAGGCUUCAUUCCC	2.44179	3.03824	0.315298
	osa-miR166g-5p	1	0	0	0	0	0	0.26477	0.01	0.01	0.01	0.01	0.01	AAUGGAGGCUGAUCCAAGAUC	0.0949232	0.01	-3.24676
	cme-miR166i	7	23	7	10	9	10	1.85339	4.94831	4.62544	2.71724	2.6928	2.45291	UCGGACCAGGCUUCAUUCUC	3.80905	2.62098	-0.539322
	mes-miR166i	12	12	4	5	10	10	3.17724	2.58173	2.64311	1.35862	2.99201	2.45291	UUGGACCAGGCUUCAUUCCCC	2.80069	2.26785	-0.304461
	osa-miR166i-3p	0	1	0	0	1	0	0.01	0.215144	0.01	0.01	0.299201	0.01	UCGGAUCAGGCUUCAUUCCUC	0.0783813	0.1064	0.440919
	ata-miR5168-3p>bdi-miR166h-3p>osa-miR166k-3p>osa-miR166l-3p>sbi-miR166e>sbi-miR166g>zma-miR166j-3p>zma-miR166k-3p>zma-miR166n-3p	0	2	0	0	0	0	0.01	0.430288	0.01	0.01	0.01	0.01	UCGGACCAGGCUUCAAUCCCU	0.150096	0.01	-3.90781
	gma-miR166m	218	361	124	206	202	255	57.7198	77.667	81.9364	55.9751	60.4385	62.5493	CGGACCAGGCUUCAUUCCCC	72.4411	59.6543	-0.280182
	gma-miR166u	0	2	0	2	1	0	0.01	0.430288	0.01	0.543447	0.299201	0.01	UCUCGGACCAGGCUUCAUUC	0.150096	0.284216	0.921102
miR167		12677	13050	4140	6880	9340	10653	3356.49	2807.63	2735.62	1869.46	2794.53	2613.09		2966.58	2425.69	-0.290403
	ppt-miR167	0	2	0	1	5	0	0.01	0.430288	0.01	0.271724	1.496	0.01	GGAAGCUGCCAGCAUGAUCCU	0.150096	0.592575	1.98111
	atr-miR167>cme-miR167d>cme-miR167f>csi-miR167a>csi-miR167c>dpr-miR167c>gma-miR167c>gma-miR167j>gso-miR167a>lja-miR167>lus-miR167f>lus-miR167g>lus-miR167i>mes-miR167a>mtr-miR167b-5p>osa-miR167d-5p>osa-miR167e-5p>osa-miR167f>osa-miR167g>osa-miR167h-5p>osa-miR167i-5p>osa-miR167j>ptc-miR167e>sbi-miR167c>sbi-miR167d>sbi-miR167e>sbi-miR167f>sbi-miR167g>sbi-miR167h>sof-miR167a>sof-miR167b>ssp-miR167b>vv…	18	72	20	10	78	22	4.76585	15.4904	13.2156	2.71724	23.3376	5.39641	UGAAGCUGCCAGCAUGAUCUG	11.1573	10.4838	-0.089826
	gra-miR167a>gra-miR167b	2	14	2	1	7	4	0.529539	3.01202	1.32156	0.271724	2.0944	0.981165	UCAGAUCAUCUUGCAGCUUCA	1.62104	1.11576	-0.538885
	bna-miR167a>bna-miR167b	73	263	65	107	137	123	19.3282	56.5829	42.9506	29.0744	40.9905	30.1708	UGAAGCUGCCAGCAUGAUCUAA	39.6205	33.4119	-0.245886
	lus-miR167a>vvi-miR167c	11	83	32	3	79	34	2.91247	17.8569	21.1449	0.815171	23.6368	8.33991	UGAAGCUGCCAGCAUGAUCUC	13.9714	10.9306	-0.354102
	aly-miR167a-5p>aly-miR167b-5p>ata-miR167a-5p>ata-miR167c-5p>ata-miR167e-5p>ath-miR167a-5p>ath-miR167b>bdi-miR167a>bdi-miR167b>bdi-miR167f>bna-miR167c>bra-miR167a>bra-miR167b>bra-miR167c>bra-miR167d>cme-miR167a>cme-miR167b>cpa-miR167a>cpa-miR167b>dpr-miR167a>dpr-miR167b>ghr-miR167a>ghr-miR167b>gma-miR167a>gma-miR167b>gma-miR167d>lus-miR167c>lus-miR167d>lus-miR167e>lus-miR167h>mdm-miR167b>mdm-miR16…	68	229	61	87	138	123	18.0043	49.268	40.3074	23.6399	41.2897	30.1708	UGAAGCUGCCAGCAUGAUCUA	35.8599	31.7002	-0.177882
	sly-miR167b-5p	1	1	0	0	0	0	0.26477	0.215144	0.01	0.01	0.01	0.01	UAAAGCUGCCAGCAUGAUCUGG	0.163305	0.01	-4.02949
	ata-miR167b-5p>ata-miR167d-5p>bdi-miR167c-5p>bdi-miR167d-5p>bdi-miR167e-5p>bdi-miR167g>ccl-miR167a>ccl-miR167b>cpa-miR167d>ctr-miR167>gma-miR167g>mes-miR167d>mes-miR167e>mes-miR167f>ppe-miR167c	12375	11960	3851	6587	8496	10191	3276.53	2573.12	2544.66	1789.84	2542.01	2499.76	UGAAGCUGCCAGCAUGAUCUGA	2798.1	2277.2	-0.297184
	ahy-miR167-5p>cme-miR167c>cpa-miR167c>csi-miR167b>gma-miR167e>gma-miR167f>lus-miR167b>mes-miR167g>mes-miR167h>ptc-miR167f-5p>ptc-miR167g-5p>tcc-miR167c	21	76	18	8	73	35	5.56016	16.3509	11.894	2.17379	21.8416	8.5852	UGAAGCUGCCAGCAUGAUCUU	11.2684	10.8669	-0.0523415
	bna-miR167d>lja-miR167a>lja-miR167b>lja-miR167c	24	75	17	6	78	21	6.35447	16.1358	11.2332	1.63034	23.3376	5.15112	UGAAGCUGCCAGCAUGAUCU	11.2412	10.0397	-0.163075
	aly-miR167d-5p>ath-miR167d>cca-miR167>nta-miR167a>nta-miR167b>nta-miR167c>rco-miR167c	36	106	27	45	88	38	9.53171	22.8053	17.841	12.2276	26.3296	9.32107	UGAAGCUGCCAGCAUGAUCUGG	16.726	15.9594	-0.0676828
	ata-miR167f-5p>tae-miR167c-5p	32	87	24	19	77	32	8.47263	18.7175	15.8587	5.16275	23.0384	7.84932	UGAAGCUGCCAGCAUGAUCUGC	14.3496	12.0168	-0.255954
	mdm-miR167h>mdm-miR167i>mdm-miR167j>ppe-miR167d	16	81	23	6	83	30	4.23632	17.4267	15.1979	1.63034	24.8336	7.35874	UGAAGCUGCCAGCAUGAUCUUA	12.287	11.2742	-0.124097
	osa-miR167h-3p	0	1	0	0	0	0	0.01	0.215144	0.01	0.01	0.01	0.01	AGGUCAUGCUGUAGUUUCAUC	0.0783813	0.01	-2.97051
	ptc-miR167h-5p	0	0	0	0	1	0	0.01	0.01	0.01	0.01	0.299201	0.01	UGAAGCUGCCAACAUGAUCUG	0.01	0.1064	3.41143
miR168		2542	3015	1021	1744	2226	2513	673.045	648.659	674.654	473.886	666.02	616.417		665.453	585.441	-0.184812
	cme-miR168	15	21	14	5	18	8	3.97155	4.51802	9.25089	1.35862	5.38561	1.96233	UCGCUUGGUGCAGGUCGGGA	5.91349	2.90219	-1.02687
	aau-miR168	0	0	0	1	0	1	0.01	0.01	0.01	0.271724	0.01	0.245291	AUUCAGUUGAUGCAAGGCGGGAUC	0.01	0.175672	4.13481
	sly-miR168a-3p	12	7	4	5	5	4	3.17724	1.50601	2.64311	1.35862	1.496	0.981165	CCUGCCUUGCAUCAACUGAAU	2.44212	1.2786	-0.933574
	aly-miR168a-3p>ath-miR168a-3p>bra-miR168b-3p>bra-miR168c-3p>mtr-miR168c-3p>ptc-miR168a-3p>ptc-miR168b-3p>sly-miR168b-3p	168	296	64	147	170	136	44.4813	63.6826	42.2898	39.9434	50.8641	33.3596	CCCGCCUUGCAUCAACUGAAU	50.1512	41.389	-0.277037
	aly-miR168a-5p>aly-miR168b-5p>ath-miR168a-5p>ath-miR168b-5p>atr-miR168>bna-miR168a>bra-miR168a-5p>cca-miR168a>ccl-miR168>crt-miR168>gma-miR168a>lus-miR168a>lus-miR168b>mdm-miR168a>mdm-miR168b>mes-miR168a>mtr-miR168b>mtr-miR168c-5p>nta-miR168d>nta-miR168e>ppe-miR168>ptc-miR168a-5p>ptc-miR168b-5p>rco-miR168>tcc-miR168>vun-miR168>vvi-miR168	2329	2663	925	1569	2010	2341	616.649	572.928	611.219	426.334	601.393	574.227	UCGCUUGGUGCAGGUCGGGAA	600.265	533.985	-0.168802
	bna-miR168b	1	1	0	1	0	0	0.26477	0.215144	0.01	0.271724	0.01	0.01	UCGCUUGGUGCAGGUCGAGAA	0.163305	0.0972412	-0.747926
	gma-miR168b	2	1	0	0	1	4	0.529539	0.215144	0.01	0.01	0.299201	0.981165	UCGCUUGGUGCAGGUCGGG	0.251561	0.430122	0.773837
	bra-miR168b-5p>bra-miR168c-5p>nta-miR168a>nta-miR168b>nta-miR168c>sly-miR168a-5p>sly-miR168b-5p	15	26	14	16	22	19	3.97155	5.59374	9.25089	4.34758	6.58241	4.66054	UCGCUUGGUGCAGGUCGGGAC	6.27206	5.19684	-0.271304
miR169		271	184	87	33	209	158	71.7526	39.5865	57.4877	8.96688	62.5329	38.756		56.2756	36.7519	-0.614689
	pde-miR169	0	1	0	0	0	0	0.01	0.215144	0.01	0.01	0.01	0.01	CAGCCAAGGAUGACUUGCCUA	0.0783813	0.01	-2.97051
	aqc-miR169a>ata-miR169c-5p>bdi-miR169h-5p>bdi-miR169n>bna-miR169c>bna-miR169d>bna-miR169e>bna-miR169f>far-miR169>mes-miR169ab>mes-miR169ac>osa-miR169f.1>osa-miR169g>ptc-miR169r>sbi-miR169c>sbi-miR169h>sbi-miR169m>sbi-miR169n>sly-miR169d>ssl-miR169>tcc-miR169d>vvi-miR169x>zma-miR169f-5p>zma-miR169g>zma-miR169h	2	3	0	0	0	0	0.529539	0.645432	0.01	0.01	0.01	0.01	UAGCCAAGGAUGACUUGCCUA	0.39499	0.01	-5.30375
	lus-miR169a>lus-miR169d>ptc-miR169v>ptc-miR169w	1	0	0	0	0	0	0.26477	0.01	0.01	0.01	0.01	0.01	UAGCCAAGGAUGACUUGCCCA	0.0949232	0.01	-3.24676
	aly-miR169a-3p>ata-miR169d-3p>zma-miR169r-3p	0	0	0	0	1	0	0.01	0.01	0.01	0.01	0.299201	0.01	GGCAAGUUGUCCUUGGCUACA	0.01	0.1064	3.41143
	ata-miR169a-5p>ata-miR169b-5p>ata-miR169j-5p	1	0	0	0	0	0	0.26477	0.01	0.01	0.01	0.01	0.01	UAGCCAAGGAUGAUUUGCCUGUG	0.0949232	0.01	-3.24676
	aly-miR169a-5p>ata-miR169e-5p>ata-miR169f-5p>ata-miR169g-5p>ath-miR169a-5p>bdi-miR169a-5p>bna-miR169a>bna-miR169b>gma-miR169b>lus-miR169g>lus-miR169l>mes-miR169g>mtr-miR169a>nta-miR169a>nta-miR169b>nta-miR169c>nta-miR169d>nta-miR169e>nta-miR169f>nta-miR169g>nta-miR169h>nta-miR169i>nta-miR169j>nta-miR169k>nta-miR169l>nta-miR169m>nta-miR169o>nta-miR169p>osa-miR169a>ptc-miR169a>ptc-miR169b-5p>ptc-mi…	237	133	64	15	166	115	62.7504	28.6141	42.2898	4.07585	49.6673	28.2085	CAGCCAAGGAUGACUUGCCGA	44.5514	27.3172	-0.705662
	mdm-miR169b	1	0	0	0	1	0	0.26477	0.01	0.01	0.01	0.299201	0.01	UAGCCAAGGAUGAUUUGCCUGC	0.0949232	0.1064	0.164667
	aly-miR169b-5p>aly-miR169c-5p>aqc-miR169c>ata-miR169d-5p>ath-miR169b-5p>ath-miR169c>bdi-miR169c-5p>bdi-miR169f>bna-miR169n>cme-miR169f>cme-miR169h>gma-miR169a>gma-miR169f>gma-miR169g>gma-miR169m>lus-miR169f>lus-miR169h>lus-miR169j>mdm-miR169a>mes-miR169a>mes-miR169b>mes-miR169c>mes-miR169d>mes-miR169e>mtr-miR169b>mtr-miR169g>mtr-miR169l-5p>nta-miR169q>nta-miR169r>nta-miR169s>osa-miR169b>osa-miR16…	0	0	1	2	2	0	0.01	0.01	0.660778	0.543447	0.598401	0.01	CAGCCAAGGAUGACUUGCCGG	0.226926	0.383949	0.758695
	gma-miR169c	7	11	1	3	8	7	1.85339	2.36658	0.660778	0.815171	2.3936	1.71704	AAGCCAAGGAUGACUUGCCGA	1.62692	1.64194	0.0132596
	gma-miR169d	0	0	1	1	0	1	0.01	0.01	0.660778	0.271724	0.01	0.245291	UGAGCCAAGGAUGACUUGCCGGU	0.226926	0.175672	-0.36934
	sly-miR169e-5p	0	0	1	0	2	0	0.01	0.01	0.660778	0.01	0.598401	0.01	UAGCCAAGGAUGACUUGCCUUU	0.226926	0.206134	-0.138641
	bna-miR169g>bna-miR169h>bna-miR169i>bna-miR169j>bna-miR169k>bna-miR169l>ppe-miR169f>ppe-miR169g>ppe-miR169h>ppe-miR169i>ppe-miR169j>vvi-miR169e	0	0	0	0	0	1	0.01	0.01	0.01	0.01	0.01	0.245291	UAGCCAAGGAUGACUUGCCUGC	0.01	0.0884304	3.14454
	ata-miR169h-5p>bdi-miR169b>mes-miR169f>osa-miR169e>sbi-miR169e>sbi-miR169j>ssp-miR169>zma-miR169p-5p	0	0	1	0	0	0	0.01	0.01	0.660778	0.01	0.01	0.01	UAGCCAAGGAUGACUUGCCGG	0.226926	0.01	-4.50415
	zma-miR169i-3p>zma-miR169j-3p>zma-miR169k-3p	0	1	0	0	0	0	0.01	0.215144	0.01	0.01	0.01	0.01	GGCAGUCUCCUUGGCUAG	0.0783813	0.01	-2.97051
	bdi-miR169k-5p	1	0	1	0	0	0	0.26477	0.01	0.660778	0.01	0.01	0.01	UAGCCAAGGAUGAUUUGCCUGU	0.311849	0.01	-4.96278
	ptc-miR169o	0	0	0	0	1	0	0.01	0.01	0.01	0.01	0.299201	0.01	AAGCCAAGGAUGACUUGCCUG	0.01	0.1064	3.41143
	ptc-miR169s	0	0	1	0	1	1	0.01	0.01	0.660778	0.01	0.299201	0.245291	UCAGCCAAGGAUGACUUGCCG	0.226926	0.184831	-0.296018
	gma-miR169s>mtr-miR169d-5p	21	35	16	12	24	32	5.56016	7.53004	10.5724	3.26068	7.18081	7.84932	AAGCCAAGGAUGACUUGCCGG	7.88755	6.09694	-0.371492
	gma-miR169u	0	0	0	0	2	1	0.01	0.01	0.01	0.01	0.598401	0.245291	CAGCCAAGGAUGACUUGCCGU	0.01	0.284564	4.83068
	gma-miR169v	0	0	0	0	1	0	0.01	0.01	0.01	0.01	0.299201	0.01	CAGCCAAGGAUGACUUGCC	0.01	0.1064	3.41143
miR170	aly-miR170-3p>ath-miR170-3p>stu-miR171c-3p	103	2	21	119	38	106	27.2713	0.430288	13.8763	32.3351	11.3696	26.0009	UGAUUGAGCCGUGUCAAUAUC	13.8593	23.2352	0.745458
miR171		3779	5636	1745	4197	3224	4683	1000.56	1212.55	1153.06	1140.42	964.623	1148.7		1122.06	1084.58	-0.049008
	cca-miR171	1	1	0	2	0	1	0.26477	0.215144	0.01	0.543447	0.01	0.245291	UGAUUGAGCCGCACCAAUAUC	0.163305	0.266246	0.705196
	ctr-miR171>mdm-miR171a>mdm-miR171b>ppe-miR171h	2162	3355	950	2240	1709	2464	572.432	721.808	627.739	608.661	511.334	604.398	UUGAGCCGCGUCAAUAUCUCC	640.66	574.797	-0.156505
	htu-miR171a	1	8	1	0	0	1	0.26477	1.72115	0.660778	0.01	0.01	0.245291	UGAUUGAGCCGUGCCAAUAU	0.882233	0.0884304	-3.31854
	mtr-miR171a	1	0	0	0	0	1	0.26477	0.01	0.01	0.01	0.01	0.245291	UGAUUGAGUCGUGCCAAUAUC	0.0949232	0.0884304	-0.102218
	smo-miR171a	0	0	0	1	0	0	0.01	0.01	0.01	0.271724	0.01	0.01	UUGAGCCGUGCCAAUAUCACU	0.01	0.0972412	3.28157
	aqc-miR171a>aqc-miR171b>aqc-miR171d>ata-miR171b-3p>ata-miR171d-3p>bdi-miR171b>bdi-miR171c-3p>bdi-miR171d-3p>bdi-miR171e>cme-miR171c>cme-miR171f>cpa-miR171a>cpa-miR171b>cpa-miR171c>cpa-miR171d>crt-miR171>far-miR171>gma-miR171e>gma-miR171f>gma-miR171g>gma-miR171j-3p>gma-miR171u>hpa-miR171a>htu-miR171b>htu-miR171c>hvu-miR171-3p>lja-miR171a>lus-miR171b>lus-miR171c>lus-miR171e>mdm-miR171g>mdm-miR171h>…	440	675	222	384	467	566	116.499	145.222	146.693	104.342	139.727	138.835	UGAUUGAGCCGUGCCAAUAUC	136.138	127.634	-0.0930502
	lus-miR171a>lus-miR171f>mes-miR171e>mes-miR171f>mtr-miR171e-3p>ptc-miR171c>ptc-miR171d>rco-miR171g>tcc-miR171b>tcc-miR171c	8	10	4	13	8	18	2.11816	2.15144	2.64311	3.53241	2.3936	4.41524	AGAUUGAGCCGCGCCAAUAUC	2.30424	3.44708	0.581088
	mes-miR171a>osa-miR171i-3p>sbi-miR171h>zma-miR171l-3p>zma-miR171m-3p	1	2	2	0	1	2	0.26477	0.430288	1.32156	0.01	0.299201	0.490583	GGAUUGAGCCGCGUCAAUAUC	0.672204	0.266594	-1.33425
	zma-miR171a-3p	4	4	0	4	3	1	1.05908	0.860576	0.01	1.08689	0.897602	0.245291	UGAUUGAGCCGCGCCAAUAU	0.643218	0.743262	0.208563
	aly-miR171a-3p>ath-miR171a-3p>atr-miR171a>atr-miR171c>bdi-miR171a>bna-miR171f>bra-miR171e>ccl-miR171>cme-miR171a>cme-miR171e>cme-miR171g>mdm-miR171c>mdm-miR171d>mdm-miR171e>osa-miR171a>sbi-miR171g>sbi-miR171j>tcc-miR171a>vvi-miR171e>zma-miR171n-3p	509	694	264	738	412	754	134.768	149.31	174.445	200.532	123.271	184.95	UGAUUGAGCCGCGCCAAUAUC	152.841	169.584	0.149969
	ata-miR171a-3p>mdm-miR171i>stu-miR479	98	137	41	87	132	125	25.9474	29.4747	27.0919	23.6399	39.4945	30.6614	UGAGCCGAACCAAUAUCACUC	27.5047	31.2653	0.184884
	atr-miR171b>gma-miR171c-3p>gma-miR171o-3p>gma-miR171q>mdm-miR171m>mdm-miR171n>zma-miR171f-3p	2	3	0	0	0	1	0.529539	0.645432	0.01	0.01	0.01	0.245291	UUGAGCCGUGCCAAUAUCACA	0.39499	0.0884304	-2.1592
	zma-miR171b-3p	1	2	0	1	0	0	0.26477	0.430288	0.01	0.271724	0.01	0.01	UUGAGCCGUGCCAAUAUCAC	0.235019	0.0972412	-1.27314
	aly-miR171b-3p>aly-miR171c-3p>ata-miR171c-3p>ath-miR171b-3p>ath-miR171c-3p>bna-miR171a>bna-miR171b>bna-miR171c>bna-miR171d>bna-miR171e>bol-miR171a>bra-miR171a>bra-miR171b>bra-miR171c>bra-miR171d>cme-miR171b>cme-miR171d>gma-miR171i-3p>lus-miR171i>mdm-miR171f>mes-miR171b>mes-miR171c>mtr-miR171f>ptc-miR171a-3p>ptc-miR171b>rco-miR171a>rco-miR171b>sly-miR171b>ssl-miR171a>stu-miR171d-3p>tae-miR171b	7	11	6	15	8	11	1.85339	2.36658	3.96467	4.07585	2.3936	2.6982	UUGAGCCGUGCCAAUAUCACG	2.72821	3.05589	0.163635
	mtr-miR171c	6	4	1	2	3	1	1.58862	0.860576	0.660778	0.543447	0.897602	0.245291	UGAUUGAGCCGUGCCAAUAUU	1.03666	0.562113	-0.883006
	mes-miR171d	0	1	0	0	0	0	0.01	0.215144	0.01	0.01	0.01	0.01	AUGAGCCGUGCCAAUAUCACG	0.0783813	0.01	-2.97051
	sly-miR171e>stu-miR171b-3p	1	3	3	0	2	1	0.26477	0.645432	1.98233	0.01	0.598401	0.245291	UUGAGCCGCGUCAAUAUCUCU	0.964178	0.284564	-1.76055
	bdi-miR171f	1	0	2	0	0	0	0.26477	0.01	1.32156	0.01	0.01	0.01	UGAGCCGAACCAAUAUCACCC	0.532108	0.01	-5.73365
	aqc-miR171f	0	1	0	1	0	0	0.01	0.215144	0.01	0.271724	0.01	0.01	UAAUUGAGCCGUGCCAAUAUC	0.0783813	0.0972412	0.311058
	vvi-miR171g	1	0	0	0	0	0	0.26477	0.01	0.01	0.01	0.01	0.01	UUGAGCCGAACCAAUAUCACC	0.0949232	0.01	-3.24676
	bna-miR171g	515	707	239	696	464	714	136.356	152.107	157.926	189.12	138.829	175.138	UGAUUGAGCCGCGCCAAUAUCU	148.796	167.696	0.172505
	vvi-miR171h	0	1	0	1	0	0	0.01	0.215144	0.01	0.271724	0.01	0.01	UGGUUGAGCCGCGCCAAUAUC	0.0783813	0.0972412	0.311058
	cme-miR171h>lja-miR171b>lus-miR171g>lus-miR171j>mtr-miR171b>vvi-miR171b	0	1	2	1	1	3	0.01	0.215144	1.32156	0.271724	0.299201	0.735874	UGAUUGAGCCGCGUCAAUAUC	0.515567	0.435599	-0.243157
	osa-miR171h>sbi-miR171e>zma-miR171h-3p>zma-miR171k-3p	0	0	1	0	2	2	0.01	0.01	0.660778	0.01	0.598401	0.490583	GUGAGCCGAACCAAUAUCACU	0.226926	0.366328	0.690914
	lus-miR171h>sbi-miR171f	0	0	0	0	1	0	0.01	0.01	0.01	0.01	0.299201	0.01	AUGAGCCGAACCAAUAUCACU	0.01	0.1064	3.41143
	ptc-miR171k	8	7	2	6	6	13	2.11816	1.50601	1.32156	1.63034	1.7952	3.18879	GGAUUGAGCCGCGCCAAUAUC	1.64857	2.20478	0.419415
	gma-miR171k-3p>lja-miR171d-5p>mdm-miR171j>mdm-miR171k>mdm-miR171l>nta-miR171b>ppe-miR171b>ssl-miR171b>vvi-miR171f	2	1	2	1	0	1	0.529539	0.215144	1.32156	0.271724	0.01	0.245291	UUGAGCCGCGCCAAUAUCACU	0.688746	0.175672	-1.97109
	gma-miR171m>gma-miR171t	10	6	2	3	2	3	2.6477	1.29086	1.32156	0.815171	0.598401	0.735874	UUGAGCCGCGUCAAUAUCUCA	1.75337	0.716482	-1.29113
	gma-miR171n>gma-miR171p	0	2	1	1	3	0	0.01	0.430288	0.660778	0.271724	0.897602	0.01	UUGAGCCGCGUCAAUAUCUUA	0.367022	0.393108	0.099061
miR172		3437	3101	1218	2774	2226	3785	910.014	667.161	804.827	753.761	666.02	928.428		794.001	782.736	-0.0206138
	atr-miR172>sbi-miR172b>tcc-miR172a	0	0	0	1	1	0	0.01	0.01	0.01	0.271724	0.299201	0.01	GGAAUCUUGAUGAUGCUGCA	0.01	0.193641	4.27532
	aau-miR172>vvi-miR172d	1666	1524	561	1374	1038	1786	441.106	327.879	370.696	373.348	310.57	438.09	UGAGAAUCUUGAUGAUGCUGCAU	379.894	374.003	-0.0225476
	cme-miR172a>gma-miR172c>lus-miR172e>lus-miR172i>mdm-miR172l>mes-miR172e>mes-miR172f>ppe-miR172d>ptc-miR172g-3p>ptc-miR172h-3p>rco-miR172>stu-miR172d-3p>vvi-miR172c	1	0	0	0	0	1	0.26477	0.01	0.01	0.01	0.01	0.245291	GGAAUCUUGAUGAUGCUGCAG	0.0949232	0.0884304	-0.102218
	ata-miR172a-3p	0	0	2	0	2	3	0.01	0.01	1.32156	0.01	0.598401	0.735874	AGAAUCUUGAUGAUGCUGCGU	0.447185	0.448092	0.00292148
	aly-miR172a-3p>aly-miR172b-3p>aqc-miR172a>ata-miR172b-3p>ath-miR172a>ath-miR172b-3p>bdi-miR172a-3p>bna-miR172a>bol-miR172a>bol-miR172b>bra-miR172a>bra-miR172b-3p>cca-miR172>cme-miR172b>cme-miR172c>dpr-miR172a>dpr-miR172b>egu-miR172a>egu-miR172b>egu-miR172c>gma-miR172a>gma-miR172b-3p>gma-miR172h-3p>lus-miR172a>lus-miR172b>lus-miR172c>lus-miR172d>lus-miR172f>lus-miR172h>mdm-miR172d>mdm-miR172e>mdm-…	1662	1450	598	1319	1090	1870	440.047	311.959	395.145	358.403	326.129	458.695	AGAAUCUUGAUGAUGCUGCAU	382.384	381.076	-0.00494389
	csi-miR172a-3p>gma-miR172f>lja-miR172b>lja-miR172c>mdm-miR172a>mdm-miR172b>mdm-miR172c>mtr-miR172d-3p>sbi-miR172a>sbi-miR172c>sbi-miR172d>zma-miR172a>zma-miR172b-3p>zma-miR172c-3p>zma-miR172d-3p	23	20	9	11	15	11	6.0897	4.30288	5.947	2.98896	4.48801	2.6982	AGAAUCUUGAUGAUGCUGCA	5.44653	3.39172	-0.683318
	aly-miR172a-5p	3	8	1	2	4	5	0.794309	1.72115	0.660778	0.543447	1.1968	1.22646	GUGGCAUCAUCAAGAUUCACA	1.05875	0.988902	-0.0984573
	aqc-miR172b>ata-miR172c-3p>ath-miR172e-3p>bdi-miR172b>bna-miR172b>bna-miR172c>bra-miR172d-3p>cme-miR172d>gma-miR172i-3p>gma-miR172l>lus-miR172g>mdm-miR172i>mdm-miR172j>mdm-miR172k>nta-miR172j>osa-miR172b>ppe-miR172c>ptc-miR172d>ptc-miR172e>tcc-miR172c>zma-miR172e	15	19	11	20	15	28	3.97155	4.08773	7.26856	5.43447	4.48801	6.86816	GGAAUCUUGAUGAUGCUGCAU	5.10928	5.59688	0.131503
	stu-miR172c-3p	1	0	2	1	1	3	0.26477	0.01	1.32156	0.271724	0.299201	0.735874	AGAAUCUUGAUGAUGCUGC	0.532108	0.435599	-0.288718
	aly-miR172c-3p>aly-miR172d-3p>aly-miR172f-3p>ath-miR172c>ath-miR172d-3p>bna-miR172d>bra-miR172c-3p>cme-miR172e>lja-miR172a>mdm-miR172m>mdm-miR172n>mdm-miR172o>nta-miR172a	20	15	4	5	16	10	5.29539	3.22716	2.64311	1.35862	4.78721	2.45291	AGAAUCUUGAUGAUGCUGCAG	3.72189	2.86625	-0.376872
	ata-miR172c-5p	3	11	1	1	5	3	0.794309	2.36658	0.660778	0.271724	1.496	0.735874	GUGGCAUCAUCAAGAUUCACACA	1.27389	0.834533	-0.610199
	tcc-miR172d	0	0	0	0	0	1	0.01	0.01	0.01	0.01	0.01	0.245291	AGAAUCCUGAUGAUGCUGCAU	0.01	0.0884304	3.14454
	egu-miR172d>egu-miR172e>egu-miR172f>osa-miR172c>sbi-miR172e	0	0	0	0	0	2	0.01	0.01	0.01	0.01	0.01	0.490583	UGAAUCUUGAUGAUGCUGCAC	0.01	0.170194	4.08911
	mtr-miR172d-5p	1	0	0	1	0	0	0.26477	0.01	0.01	0.271724	0.01	0.01	AGUGGAGCAUCAUCAAGAUUCACA	0.0949232	0.0972412	0.0348061
	aly-miR172e-3p	15	22	6	14	17	21	3.97155	4.73317	3.96467	3.80413	5.08641	5.15112	GAAUCUUGAUGAUGCUGCAU	4.22313	4.68055	0.148367
	gma-miR172k	27	32	23	25	22	41	7.14878	6.88461	15.1979	6.79309	6.58241	10.0569	UGAAUCUUGAUGAUGCUGCAU	9.74376	7.81081	-0.319005
miR1863	cme-miR1863	0	0	0	0	0	1	0.01	0.01	0.01	0.01	0.01	0.245291	AGCUCUGAUACCAUGUUAGAUUUG	0.01	0.0884304	3.14454
miR2118		2	2	2	0	0	0	0.529539	0.430288	1.32156	0.01	0.01	0.01		0.760461	0.01	-6.2488
	osa-miR2118a	0	0	2	0	0	0	0.01	0.01	1.32156	0.01	0.01	0.01	UUCUCGAUGCCUCCCAUUCCUA	0.447185	0.01	-5.4828
	gso-miR2218>pvu-miR2118>vun-miR2118	2	2	0	0	0	0	0.529539	0.430288	0.01	0.01	0.01	0.01	UUGCCGAUUCCACCCAUUCCUA	0.323276	0.01	-5.01469
miR319		819	1203	358	736	1511	1388	216.846	258.818	236.558	199.989	452.092	340.464		237.408	330.848	0.478803
	pta-miR319	0	0	1	1	0	0	0.01	0.01	0.660778	0.271724	0.01	0.01	UUGGACUGAAGGGAGCUCC	0.226926	0.0972412	-1.22258
	cpa-miR319	0	0	0	0	0	1	0.01	0.01	0.01	0.01	0.01	0.245291	AUUGGACUGAAGGGAGCUCC	0.01	0.0884304	3.14454
	aau-miR319>aly-miR319a-3p>aly-miR319b-3p>amg-miR319>aqc-miR319>ath-miR319a>ath-miR319b>bra-miR319-3p>cca-miR319>gma-miR319h>gma-miR319j>gma-miR319k>gma-miR319m>hbr-miR319>lus-miR319a>mdm-miR319a>mdm-miR319b>mes-miR319a>mes-miR319b>mes-miR319c>mes-miR319d>mes-miR319e>mtr-miR319d-3p>nta-miR319a>nta-miR319b>rco-miR319a>rco-miR319b>rco-miR319c>sly-miR319b>stu-miR319a-3p>tae-miR319>vun-miR319a>vvi-miR…	184	314	92	163	402	308	48.7176	67.5552	60.7916	44.2909	120.279	75.5497	UUGGACUGAAGGGAGCUCCCU	59.0215	80.0398	0.439477
	ppt-miR319a>ppt-miR319b>sly-miR319a	0	1	0	1	0	1	0.01	0.215144	0.01	0.271724	0.01	0.245291	CUUGGACUGAAGGGAGCUCC	0.0783813	0.175672	1.1643
	atr-miR319a>atr-miR319c>cme-miR319a>cme-miR319b>ctr-miR319>gma-miR319a>gma-miR319b>gma-miR319e>lus-miR319b>mtr-miR319a-3p>mtr-miR319b-3p>ppe-miR319a>ptc-miR319a>ptc-miR319b>ptc-miR319c>ptc-miR319d	141	216	61	125	275	262	37.3325	46.4711	40.3074	33.9654	82.2801	64.2663	UUGGACUGAAGGGAGCUCCC	41.3704	60.1706	0.540462
	osa-miR319a-3p.2-3p>osa-miR319b>sbi-miR319a>sbi-miR319b>zma-miR319a-3p>zma-miR319b-3p>zma-miR319c-3p>zma-miR319d-3p	2	0	0	0	0	0	0.529539	0.01	0.01	0.01	0.01	0.01	UUGGACUGAAGGGUGCUCCC	0.18318	0.01	-4.19519
	mtr-miR319a-5p	9	10	6	4	5	6	2.38293	2.15144	3.96467	1.08689	1.496	1.47175	AGAGCUUCCUUCAGUCCACUC	2.83301	1.35155	-1.06772
	atr-miR319b>atr-miR319d>atr-miR319e>csi-miR319>tcc-miR319>vvi-miR319e	10	12	8	9	14	18	2.6477	2.58173	5.28622	2.44551	4.18881	4.41524	UUUGGACUGAAGGGAGCUCCU	3.50522	3.68319	0.0714517
	bdi-miR319b-3p	3	0	1	0	0	0	0.794309	0.01	0.660778	0.01	0.01	0.01	UUGGACUGAAGGGUGCUCCCU	0.488362	0.01	-5.60988
	zma-miR319b-5p>zma-miR319d-5p	2	0	0	0	0	0	0.529539	0.01	0.01	0.01	0.01	0.01	AGAGCGUCCUUCAGUCCACUC	0.18318	0.01	-4.19519
	cme-miR319c>cme-miR319d>ptc-miR319e>ptc-miR319f>ptc-miR319g>ptc-miR319h>stu-miR319b	0	0	0	1	0	1	0.01	0.01	0.01	0.271724	0.01	0.245291	UUGGACUGAAGGGAGCUCCU	0.01	0.175672	4.13481
	ppt-miR319c>ppt-miR319d-3p>ppt-miR319e	312	427	115	313	492	527	82.6082	91.8665	75.9894	85.0495	147.207	129.269	CUUGGACUGAAGGGAGCUCCC	83.488	120.508	0.52949
	aly-miR319c-3p>aly-miR319d-3p>ath-miR319c>mes-miR319f>mes-miR319g>pvu-miR319c>rco-miR319d>sly-miR319c-3p	0	0	0	0	1	2	0.01	0.01	0.01	0.01	0.299201	0.490583	UUGGACUGAAGGGAGCUCCUU	0.01	0.266594	4.73657
	mtr-miR319c-3p>vvi-miR319g	155	214	73	117	319	258	41.0393	46.0408	48.2368	31.7917	95.445	63.2852	UUGGACUGAAGGGAGCUCCCA	45.1056	63.5073	0.493614
	gma-miR319g>gma-miR319l	1	2	0	0	1	0	0.26477	0.430288	0.01	0.01	0.299201	0.01	UUGGACUGAAGGGAGCUCCUUC	0.235019	0.1064	-1.14328
	mes-miR319h>vun-miR319b	0	5	1	2	0	4	0.01	1.07572	0.660778	0.543447	0.01	0.981165	CUUGGACUGAAGGGAGCUCCU	0.582166	0.511537	-0.18659
	ptc-miR319i	0	1	0	0	1	0	0.01	0.215144	0.01	0.01	0.299201	0.01	UUGGGCUGAAGGGAGCUCCC	0.0783813	0.1064	0.440919
	gma-miR319p	0	1	0	0	1	0	0.01	0.215144	0.01	0.01	0.299201	0.01	UUUUGGACUGAAGGGAGCUCC	0.0783813	0.1064	0.440919
miR3630		16	18	8	5	20	12	4.23632	3.87259	5.28622	1.35862	5.98401	2.9435		4.46504	3.42871	-0.381009
	han-miR3630-3p	4	0	2	0	0	1	1.05908	0.01	1.32156	0.01	0.01	0.245291	UGUGGGAAUCUCUCUGAUGCUU	0.796878	0.0884304	-3.17174
	vvi-miR3630-3p	12	18	6	5	20	11	3.17724	3.87259	3.96467	1.35862	5.98401	2.6982	UUUGGGAAUCUCUCUGAUGCAC	3.6715	3.34694	-0.133524
miR3711	pab-miR3711	30	99	25	14	70	52	7.94309	21.2992	16.5194	3.80413	20.944	12.7551	UGGCGCUAGAAGGAGGGCCU	15.2539	12.5011	-0.287125
miR390		227	557	125	530	214	504	60.1027	119.835	82.5972	144.013	64.0289	123.627		87.5117	110.556	0.337235
	aly-miR390a-5p>aly-miR390b-5p>ata-miR390-5p>ath-miR390a-5p>ath-miR390b-5p>atr-miR390.2>bdi-miR390a-5p>bna-miR390a>bna-miR390b>bna-miR390c>bra-miR390-5p>cme-miR390a>cme-miR390b>cme-miR390c>cme-miR390d>cpa-miR390a>cpa-miR390b>csi-miR390>ghr-miR390a>ghr-miR390b>ghr-miR390c>gma-miR390a-5p>gma-miR390f>gma-miR390g>hex-miR390a>hex-miR390b>lja-miR390a-5p>lja-miR390b-5p>lus-miR390a>lus-miR390b>lus-miR390c…	219	546	121	518	208	492	57.9846	117.469	79.9541	140.753	62.2337	120.683	AAGCUCAGGAGGGAUAGCGCC	85.1358	107.89	0.341723
	ppt-miR390c-5p	6	5	2	7	3	9	1.58862	1.07572	1.32156	1.90206	0.897602	2.20762	GAGCUCAGGAGGGAUAGCGCC	1.32863	1.6691	0.329126
	gma-miR390e	2	6	2	5	3	3	0.529539	1.29086	1.32156	1.35862	0.897602	0.735874	AGCUCAGGAGGGAUAGCGCC	1.04732	0.997364	-0.070509
miR393		19680	15169	6108	9835	11462	16025	5210.67	3263.52	4036.03	2672.4	3429.44	3930.79		4170.07	3344.21	-0.318407
	csi-miR393	227	190	74	96	153	165	60.1027	40.8773	48.8976	26.0855	45.7777	40.4731	AUCCAAAGGGAUCGCAUUGAUC	49.9592	37.4454	-0.415962
	ghr-miR393>mdm-miR393a>mdm-miR393b>mdm-miR393c>mes-miR393c>mes-miR393d>osa-miR393b-5p>zma-miR393a-5p>zma-miR393c-5p	4349	2663	1276	1814	2276	3333	1151.48	572.928	843.152	492.907	680.98	817.556	UCCAAAGGGAUCGCAUUGAUCU	855.855	663.814	-0.366586
	ata-miR393-5p	76	106	45	29	117	90	20.1225	22.8053	29.735	7.87998	35.0065	22.0762	UUCCAAAGGGAUCGCAUUGAU	24.2209	21.6542	-0.161605
	ppe-miR393a	1	1	1	0	1	1	0.26477	0.215144	0.660778	0.01	0.299201	0.245291	CAUCCAAAGGGAUCGCAUUGA	0.38023	0.184831	-1.04067
	bdi-miR393a>bdi-miR393b-5p>bna-miR393>cme-miR393a>cme-miR393b>cme-miR393c>gma-miR393a>lus-miR393a>lus-miR393b>lus-miR393c>lus-miR393d>mtr-miR393a>mtr-miR393b-5p>osa-miR393a>ppe-miR393b>ptc-miR393a-5p>ptc-miR393b-5p>ptc-miR393c>rco-miR393>sbi-miR393a>sbi-miR393b>tcc-miR393b>vvi-miR393a>vvi-miR393b	237	198	66	91	169	210	62.7504	42.5985	43.6113	24.7268	50.5649	51.5112	UCCAAAGGGAUCGCAUUGAUC	49.6534	42.2676	-0.23234
	aly-miR393a-5p>aly-miR393b-5p>ath-miR393a-5p>ath-miR393b-5p>atr-miR393>cpa-miR393>gma-miR393c-5p>gma-miR393d>gma-miR393e>gma-miR393f>gma-miR393g>htu-miR393a>htu-miR393b>htu-miR393c>mes-miR393a>mes-miR393b>stu-miR393-5p>tcc-miR393a>zma-miR393b-5p	223	203	91	105	170	182	59.0436	43.6742	60.1308	28.531	50.8641	44.643	UCCAAAGGGAUCGCAUUGAUCC	54.2829	41.346	-0.392749
	gma-miR393h>gma-miR393i>gma-miR393j>gma-miR393k	14567	11808	4555	7700	8576	12044	3856.9	2540.42	3009.84	2092.27	2565.94	2954.29	UUCCAAAGGGAUCGCAUUGAUC	3135.72	2537.5	-0.305389
miR394		74	217	62	56	151	102	19.593	46.6862	40.9682	15.2165	45.1793	25.0197		35.7491	28.4718	-0.328373
	ahy-miR394>aly-miR394a-5p>aly-miR394b-5p>ata-miR394-5p>ath-miR394a>ath-miR394b-5p>atr-miR394>bdi-miR394>bna-miR394a>bna-miR394b>cca-miR394>cme-miR394a>cme-miR394b>cpa-miR394a>cpa-miR394b>csi-miR394>ghr-miR394a>ghr-miR394b>gma-miR394a-5p>gma-miR394b-5p>gma-miR394c-5p>gma-miR394d>gma-miR394e>gma-miR394f>gma-miR394g>lus-miR394a>lus-miR394b>mdm-miR394a>mdm-miR394b>mes-miR394a>mes-miR394b>nta-miR394>o…	39	97	32	22	68	50	10.326	20.869	21.1449	5.97792	20.3456	12.2646	UUGGCAUUCUGUCCACCUCC	17.4466	12.8627	-0.439754
	mes-miR394c>vvi-miR394a>vvi-miR394c	35	120	30	34	83	52	9.26694	25.8173	19.8233	9.2386	24.8336	12.7551	UUGGCAUUCUGUCCACCUCCAU	18.3025	15.6091	-0.229652
miR395		1647	309	602	689	398	665	436.076	66.4795	397.788	187.218	119.082	163.119		300.114	156.473	-0.939602
	cca-miR395a	1	0	0	0	0	0	0.26477	0.01	0.01	0.01	0.01	0.01	UUGAAGUGUUUGGGGGGACUC	0.0949232	0.01	-3.24676
	sly-miR395a>sly-miR395b	229	36	68	98	61	86	60.6323	7.74518	44.9329	26.6289	18.2512	21.0951	CUGAAGUGUUUGGGGGAACUCC	37.7701	21.9917	-0.780284
	osa-miR395a>sbi-miR395l	0	0	0	0	0	1	0.01	0.01	0.01	0.01	0.01	0.245291	GUGAAGUGCUUGGGGGAACUC	0.01	0.0884304	3.14454
	ata-miR395a-3p>ata-miR395c-3p>ata-miR395d-3p>ata-miR395e-3p>ata-miR395f-3p>bdi-miR395a>bdi-miR395b>bdi-miR395c-3p>bdi-miR395e-3p>bdi-miR395f-3p>bdi-miR395g-3p>bdi-miR395h-3p>bdi-miR395j-3p>bdi-miR395k-3p>bdi-miR395l-3p>bdi-miR395m>bdi-miR395n-3p>bdi-miR395o-3p>bdi-miR395q>cpa-miR395a>cpa-miR395b>cpa-miR395c>cpa-miR395d>cpa-miR395e>tae-miR395b	163	50	83	81	50	91	43.1575	10.7572	54.8446	22.0096	14.96	22.3215	UGAAGUGUUUGGGGGAACUC	36.2531	19.7637	-0.875249
	cme-miR395b>cme-miR395c>mtr-miR395g	162	40	58	87	38	74	42.8927	8.60576	38.3251	23.6399	11.3696	18.1516	UUGAAGUGUUUGGGGGAACUC	29.9412	17.7204	-0.756722
	osa-miR395b>osa-miR395d>osa-miR395e>osa-miR395g>osa-miR395h>osa-miR395i>osa-miR395j>osa-miR395k>osa-miR395l>osa-miR395m>osa-miR395n>osa-miR395p>osa-miR395q>osa-miR395r>osa-miR395s>osa-miR395y>sbi-miR395a>sbi-miR395b>sbi-miR395c>sbi-miR395d>sbi-miR395e>sbi-miR395g>sbi-miR395h>sbi-miR395i>sbi-miR395j>tae-miR395a>zma-miR395a-3p>zma-miR395b-3p>zma-miR395d-3p>zma-miR395e-3p>zma-miR395f-3p>zma-miR395g-…	164	41	69	87	42	82	43.4222	8.8209	45.5937	23.6399	12.5664	20.1139	GUGAAGUGUUUGGGGGAACUC	32.6123	18.7734	-0.796723
	osa-miR395c>sbi-miR395k>zma-miR395c-3p>zma-miR395l-3p>zma-miR395m-3p	1	0	0	0	0	0	0.26477	0.01	0.01	0.01	0.01	0.01	GUGAAGUGUUUGGAGGAACUC	0.0949232	0.01	-3.24676
	gma-miR395d>gma-miR395e>gma-miR395f>gma-miR395g	270	32	71	89	53	87	71.4878	6.88461	46.9152	24.1834	15.8576	21.3403	UGAAGUGUUUGGGGGAACUUU	41.7626	20.4605	-1.02937
	aly-miR395d-3p>aly-miR395e-3p>aly-miR395g-3p>ath-miR395a>ath-miR395d>ath-miR395e>atr-miR395>bna-miR395a>bna-miR395b>bna-miR395c>bra-miR395a-3p>bra-miR395b-3p>bra-miR395c-3p>bra-miR395d-3p>cme-miR395a>cme-miR395d>cme-miR395e>cme-miR395f>csi-miR395>gma-miR395a>gma-miR395b>gma-miR395c>lus-miR395a>lus-miR395b>lus-miR395c>lus-miR395d>mdm-miR395a>mdm-miR395b>mdm-miR395c>mdm-miR395d>mdm-miR395e>mdm-miR3…	198	48	79	87	67	84	52.4244	10.3269	52.2014	23.6399	20.0464	20.6045	CUGAAGUGUUUGGGGGAACUC	38.3176	21.4303	-0.838356
	mtr-miR395h	285	24	89	81	39	74	75.4594	5.16345	58.8092	22.0096	11.6688	18.1516	AUGAAGUGUUUGGGGGAACUU	46.4773	17.2767	-1.4277
	gma-miR395i>gma-miR395j>gma-miR395k>gma-miR395l>gma-miR395m>mtr-miR395a>mtr-miR395c>mtr-miR395d>mtr-miR395e>mtr-miR395f>mtr-miR395i>mtr-miR395j>mtr-miR395l>mtr-miR395m>mtr-miR395n>mtr-miR395o>sbi-miR395f	174	38	84	79	48	85	46.0699	8.17547	55.5053	21.4662	14.3616	20.8498	AUGAAGUGUUUGGGGGAACUC	36.5836	18.8925	-0.953381
	mtr-miR395k	0	0	1	0	0	1	0.01	0.01	0.660778	0.01	0.01	0.245291	UUGAAGCGUUUGGGGGAACUC	0.226926	0.0884304	-1.35961
miR396		24295	15021	4998	16166	13353	18556	6432.58	3231.68	3302.57	4392.68	3995.22	4551.63		4322.27	4313.18	-0.00303965
	smo-miR396	50	61	22	8	112	50	13.2385	13.1238	14.5371	2.17379	33.5105	12.2646	UUCCACGGCUUUCUUGAACC	13.6331	15.9829	0.229416
	aau-miR396>aly-miR396a-5p>amg-miR396>aqc-miR396a>ata-miR396e-5p>ath-miR396a-5p>bcy-miR396a>bdi-miR396c-5p>bdi-miR396d-5p>bgy-miR396a>cme-miR396b>cpa-miR396>csi-miR396a>csi-miR396b>dpr-miR396>ghr-miR396a>ghr-miR396b>gma-miR396a-5p>gma-miR396i-5p>hbr-miR396b>lja-miR396>lus-miR396a>lus-miR396c>mdm-miR396b>mes-miR396a>mes-miR396b>mtr-miR396b-5p>nta-miR396a>osa-miR396a-5p>osa-miR396b-5p>ptc-miR396a>pt…	12641	5932	2153	7895	5599	8759	3346.95	1276.23	1422.65	2145.26	1675.22	2148.51	UUCCACAGCUUUCUUGAACUG	2015.28	1989.66	-0.018457
	mdm-miR396a	10	14	5	4	27	12	2.6477	3.01202	3.30389	1.08689	8.07841	2.9435	UUCCACAGCUUUCUUGAACAG	2.98787	4.03627	0.433906
	ppe-miR396a	5	11	2	2	21	10	1.32385	2.36658	1.32156	0.543447	6.28321	2.45291	UUCCACAGCUUUCUUGAACGU	1.67066	3.09319	0.888675
	pab-miR396a>vvi-miR396a	175	56	24	39	70	86	46.3347	12.0481	15.8587	10.5972	20.944	21.0951	UUCCACAGCUUUCUUGAACUA	24.7471	17.5454	-0.496166
	cca-miR396a-3p	0	0	0	1	0	0	0.01	0.01	0.01	0.271724	0.01	0.01	GUUCAAGAAAGCUGUGGGAAA	0.01	0.0972412	3.28157
	aly-miR396a-3p>ath-miR396a-3p>gma-miR396i-3p>mtr-miR396b-3p>sly-miR396a-3p	0	0	0	0	0	1	0.01	0.01	0.01	0.01	0.01	0.245291	GUUCAAUAAAGCUGUGGGAAG	0.01	0.0884304	3.14454
	osa-miR396a-3p>osa-miR396b-3p	1	2	0	0	0	0	0.26477	0.430288	0.01	0.01	0.01	0.01	GUUCAAUAAAGCUGUGGGAA	0.235019	0.01	-4.55471
	ata-miR396a-5p>ata-miR396b-5p>ata-miR396d-5p>bdi-miR396a-5p>bdi-miR396b-5p>far-miR396>osa-miR396e-5p	4	0	0	0	0	0	1.05908	0.01	0.01	0.01	0.01	0.01	UCCACAGGCUUUCUUGAACUG	0.359693	0.01	-5.16869
	vvi-miR396b	20	34	9	20	46	29	5.29539	7.31489	5.947	5.43447	13.7632	7.11345	UUCCACAGCUUUCUUGAACU	6.18576	8.77038	0.503688
	pab-miR396b>pab-miR396c>ptc-miR396g-5p>tcc-miR396d	96	114	42	38	170	108	25.4179	24.5264	27.7527	10.3255	50.8641	26.4915	UUCCACGGCUUUCUUGAACUU	25.899	29.227	0.174407
	cca-miR396b>lus-miR396d>zma-miR396g-5p>zma-miR396h	0	1	2	8	3	10	0.01	0.215144	1.32156	2.17379	0.897602	2.45291	UCCCACAGCUUUAUUGAACUG	0.515567	1.84143	1.8366
	aly-miR396b-5p>ama-miR396-5p>aqc-miR396b>ata-miR396c-5p>ath-miR396b-5p>atr-miR396b>atr-miR396c>atr-miR396e>bcy-miR396b>bdi-miR396e-5p>bgy-miR396b>bna-miR396a>bra-miR396-5p>cca-miR396a-5p>ccl-miR396>cme-miR396a>cme-miR396c>cme-miR396d>gma-miR396b-5p>gma-miR396c>gma-miR396k-5p>lus-miR396b>lus-miR396e>mdm-miR396c>mdm-miR396d>mdm-miR396e>mes-miR396c>mes-miR396d>mes-miR396e>mes-miR396f>mtr-miR396a-5p>…	194	283	84	197	293	275	51.3653	60.8857	55.5053	53.5295	87.6658	67.4551	UUCCACAGCUUUCUUGAACUU	55.9188	69.5501	0.31472
	atr-miR396d	1	3	0	1	5	3	0.26477	0.645432	0.01	0.271724	1.496	0.735874	CUCCACGGCUUUCUUGAACUU	0.306734	0.834533	1.44398
	sbi-miR396d	0	0	0	2	0	0	0.01	0.01	0.01	0.543447	0.01	0.01	CUCCACAGGCUUUCUUGAACUG	0.01	0.187816	4.23125
	gma-miR396e	6411	3197	1111	4196	2899	4448	1697.44	687.815	734.124	1140.15	867.382	1091.06	UUCCACAGCUUUCUUGAACUGU	1039.79	1032.86	-0.00964641
	sbi-miR396e>zma-miR396c>zma-miR396d	3	0	0	1	1	0	0.794309	0.01	0.01	0.271724	0.299201	0.01	UUCCACAGGCUUUCUUGAACUG	0.271436	0.193641	-0.487227
	cme-miR396e>mdm-miR396f>mdm-miR396g>ptc-miR396f	4367	5167	1479	3566	3953	4532	1156.25	1111.65	977.29	968.966	1182.74	1111.66	UUCCACGGCUUUCUUGAACUG	1081.73	1087.79	0.00805862
	ata-miR396e-3p>bdi-miR396c-3p>bdi-miR396d-3p>zma-miR396a-3p>zma-miR396b-3p	29	21	16	22	18	20	7.67832	4.51802	10.5724	5.97792	5.38561	4.90583	GUUCAAUAAAGCUGUGGGAAA	7.5896	5.42312	-0.484901
	zma-miR396g-3p	0	0	0	0	4	0	0.01	0.01	0.01	0.01	1.1968	0.01	GUUCAAGAAAGCUGUGGAAGA	0.01	0.405601	5.34199
	gma-miR396h	288	125	49	166	132	213	76.2537	26.893	32.3781	45.1061	39.4945	52.2471	UCCACAGCUUUCUUGAACUG	45.1749	45.6159	0.0140138
miR397	aly-miR397a-5p>aly-miR397b-5p>ath-miR397a>bdi-miR397a>cme-miR397>csi-miR397>gma-miR397a>gma-miR397b-5p>lus-miR397b>mtr-miR397-5p>osa-miR397a>ppe-miR397>ptc-miR397a>rco-miR397>sbi-miR397-5p>ssl-miR397>tcc-miR397>vvi-miR397a	0	0	0	0	0	2	0.01	0.01	0.01	0.01	0.01	0.490583	UCAUUGAGUGCAGCGUUGAUG	0.01	0.170194	4.08911
miR398		310	1464	309	329	223	338	82.0786	314.971	204.18	89.397	66.7217	82.9085		200.41	79.6757	-1.33074
	ahy-miR398>lus-miR398b>lus-miR398c	0	8	2	0	5	0	0.01	1.72115	1.32156	0.01	1.496	0.01	UGUGUUCUCAGGUCACCCCU	1.01757	0.505334	-1.00982
	aly-miR398a-3p>aqc-miR398a>ath-miR398a-3p>bol-miR398a-3p>cme-miR398b>csi-miR398>ghr-miR398>gma-miR398a>gma-miR398b>gra-miR398>mdm-miR398a>mtr-miR398a-3p>osa-miR398a>ptc-miR398a>rco-miR398a>tcc-miR398b>vvi-miR398a	251	1369	271	12	193	137	66.4572	294.532	179.071	3.26068	57.7457	33.6049	UGUGUUCUCAGGUCACCCCUU	180.02	31.5371	-2.51304
	ppe-miR398b	0	0	0	1	0	3	0.01	0.01	0.01	0.271724	0.01	0.735874	CGUGUUCUCAGGUCGCCCCUG	0.01	0.339199	5.08406
	aqc-miR398b>bdi-miR398a>cca-miR398>cme-miR398a>gma-miR398c>gma-miR398d>lus-miR398a>mdm-miR398b>mdm-miR398c>mtr-miR398b>mtr-miR398c>nta-miR398>osa-miR398b>ppe-miR398a-3p>ptc-miR398b>ptc-miR398c-3p>rco-miR398b>tcc-miR398a>vvi-miR398b>vvi-miR398c	43	2	19	302	16	181	11.3851	0.430288	12.5548	82.0605	4.78721	44.3977	UGUGUUCUCAGGUCGCCCCUG	8.12339	43.7485	2.42908
	stu-miR398b-3p	8	63	17	0	5	2	2.11816	13.5541	11.2332	0.01	1.496	0.490583	UUGUGUUCUCAGGUCACCCCU	8.96848	0.665528	-3.75229
	aly-miR398b-3p>ath-miR398b-3p>ath-miR398c-3p>bra-miR398-3p	3	8	0	0	2	0	0.794309	1.72115	0.01	0.01	0.598401	0.01	UGUGUUCUCAGGUCACCCCUG	0.84182	0.206134	-2.02993
	lus-miR398d>lus-miR398e>ssl-miR398	2	14	0	0	2	0	0.529539	3.01202	0.01	0.01	0.598401	0.01	UGUGUUCUCAGGUCACCCCUC	1.18385	0.206134	-2.52184
	lus-miR398f	2	0	0	5	0	3	0.529539	0.01	0.01	1.35862	0.01	0.735874	GGUGUUCUCAGGUCGCCCCUG	0.18318	0.701497	1.93718
	ata-miR398f-3p>ata-miR398g-3p>sbi-miR398>tae-miR398>zma-miR398a-3p>zma-miR398b-3p	1	0	0	9	0	12	0.26477	0.01	0.01	2.44551	0.01	2.9435	UGUGUUCUCAGGUCGCCCCCG	0.0949232	1.79967	4.24483
miR399		272	1367	241	402	365	420	72.0174	294.102	159.247	109.233	109.208	103.022		175.122	107.154	-0.70867
	ssl-miR399	1	20	1	2	3	4	0.26477	4.30288	0.660778	0.543447	0.897602	0.981165	UGCCAAAGGAGAAUUGCCCGG	1.74281	0.807405	-1.11005
	tae-miR399	1	6	1	1	2	2	0.26477	1.29086	0.660778	0.271724	0.598401	0.490583	UGCCAAAGGAGAAUUGCCC	0.738804	0.453569	-0.703869
	aqc-miR399>cme-miR399b>csi-miR399b>mdm-miR399d>osa-miR399j>ptc-miR399i>sly-miR399>stu-miR399i-3p	10	64	13	20	12	16	2.6477	13.7692	8.59011	5.43447	3.59041	3.92466	UGCCAAAGGAGAGUUGCCCUA	8.33567	4.31651	-0.949432
	ppe-miR399a	1	3	2	0	0	0	0.26477	0.645432	1.32156	0.01	0.01	0.01	CGCCAAAGGAGAGUUGCCCUU	0.743919	0.01	-6.21707
	ata-miR399a-3p>ata-miR399b-3p>bdi-miR399b>bdi-miR399c>csi-miR399c>csi-miR399e>gma-miR399i>lus-miR399b>lus-miR399d>mdm-miR399a>mdm-miR399b>mdm-miR399c>mes-miR399a>osa-miR399a>osa-miR399b>osa-miR399c>ptc-miR399f>ptc-miR399g>sbi-miR399a>sbi-miR399c>sbi-miR399h>sbi-miR399j>tcc-miR399g>vun-miR399b>vvi-miR399a>vvi-miR399h>zma-miR399a-3p>zma-miR399c-3p>zma-miR399h-3p	248	1223	206	359	314	370	65.6629	263.121	136.12	97.5488	93.949	90.7578	UGCCAAAGGAGAAUUGCCCUG	154.968	94.0852	-0.719932
	aly-miR399a-3p>aly-miR399h-3p>ath-miR399f>bdi-miR399d>bna-miR399a>bna-miR399b>cme-miR399c>csi-miR399a>lus-miR399a>lus-miR399c>lus-miR399e>mes-miR399b>mes-miR399c>mes-miR399d>mes-miR399g>ptc-miR399b>rco-miR399b>rco-miR399c>tcc-miR399b>tcc-miR399d>vvi-miR399e	2	14	7	7	14	9	0.529539	3.01202	4.62544	1.90206	4.18881	2.20762	UGCCAAAGGAGAUUUGCCCGG	2.72233	2.76616	0.0230435
	ppe-miR399b	0	11	0	0	4	1	0.01	2.36658	0.01	0.01	1.1968	0.245291	UCUGCCAAAGGAGAAUUGCCC	0.795528	0.484031	-0.716812
	aly-miR399b-3p>aly-miR399c-3p>ath-miR399b>ath-miR399c-3p>csi-miR399d>gma-miR399a>gma-miR399b>gma-miR399c>gma-miR399h>mdm-miR399i>mdm-miR399j>mes-miR399f>mtr-miR399l>mtr-miR399p>osa-miR399d>pvu-miR399a>rco-miR399a>sbi-miR399d>sbi-miR399i>tcc-miR399i>vun-miR399a>vvi-miR399b>vvi-miR399c>zma-miR399e-3p>zma-miR399i-3p>zma-miR399j-3p	1	2	0	0	0	1	0.26477	0.430288	0.01	0.01	0.01	0.245291	UGCCAAAGGAGAGUUGCCCUG	0.235019	0.0884304	-1.41016
	cme-miR399d>cme-miR399e	1	9	2	3	2	3	0.26477	1.9363	1.32156	0.815171	0.598401	0.735874	UGCCAAAGGAGAGUUGCCCUU	1.17421	0.716482	-0.712685
	gma-miR399d>gma-miR399e>gma-miR399f>gma-miR399g>lus-miR399f>lus-miR399g>mtr-miR399a>mtr-miR399e>mtr-miR399f>mtr-miR399g>mtr-miR399s-3p>mtr-miR399t-3p>osa-miR399e>osa-miR399f>osa-miR399g>rco-miR399e>sbi-miR399e>sbi-miR399f	3	2	3	4	11	4	0.794309	0.430288	1.98233	1.08689	3.29121	0.981165	UGCCAAAGGAGAUUUGCCCAG	1.06898	1.78642	0.740842
	tcc-miR399e	3	12	5	4	3	8	0.794309	2.58173	3.30389	1.08689	0.897602	1.96233	CGCCAAAGGAGAAUUGCCCUG	2.22664	1.31561	-0.759139
	ptc-miR399e	1	1	1	2	0	2	0.26477	0.215144	0.660778	0.543447	0.01	0.490583	CGCCAAAGGAGAGUUGCCCUC	0.38023	0.34801	-0.127746
miR408		832	7	227	1543	143	1013	220.288	1.50601	149.997	419.269	42.7857	248.48		123.93	236.845	0.934414
	smo-miR408	458	5	125	866	87	539	121.265	1.07572	82.5972	235.313	26.0304	132.212	UGCACUGCCUCUUCCCUGGCUG	68.3125	131.185	0.941382
	cca-miR408>nta-miR408>ppt-miR408b>stu-miR408b-3p	319	2	87	607	45	437	84.4615	0.430288	57.4877	164.936	13.464	107.192	UGCACUGCCUCUUCCCUGGCU	47.4598	95.1975	1.00422
	bdi-miR408-3p>cpa-miR408>dpr-miR408>osa-miR408-3p>rco-miR408>sbi-miR408>sof-miR408a>sof-miR408b>sof-miR408c>sof-miR408d>ssp-miR408a>ssp-miR408d>tae-miR408>zma-miR408a>zma-miR408b-3p	16	0	6	20	4	11	4.23632	0.01	3.96467	5.43447	1.1968	2.6982	CUGCACUGCCUCUUCCCUGGC	2.73699	3.10983	0.184241
	ahy-miR408-3p>aly-miR408-3p>ath-miR408-3p>cme-miR408>csi-miR408>gma-miR408a-3p>gma-miR408b-3p>gma-miR408c-3p>lus-miR408a>mdm-miR408a>mes-miR408>mtr-miR408-3p>pta-miR408>ptc-miR408-3p>vun-miR408>vvi-miR408	18	0	4	22	5	12	4.76585	0.01	2.64311	5.97792	1.496	2.9435	AUGCACUGCCUCUUCCCUGGC	2.47299	3.47247	0.489708
	gma-miR408d	21	0	5	28	2	14	5.56016	0.01	3.30389	7.60826	0.598401	3.43408	UGCACUGCCUCUUCCCUGGC	2.95802	3.88025	0.391518
miR414	ppt-miR414	0	0	0	0	1	0	0.01	0.01	0.01	0.01	0.299201	0.01	UCAUCCUCAUCAUCCUCGUCC	0.01	0.1064	3.41143
miR4412	gma-miR4412-5p	0	1	0	0	0	0	0.01	0.215144	0.01	0.01	0.01	0.01	UGUUGCGGGUAUCUUUGCCUC	0.0783813	0.01	-2.97051
miR444	bdi-miR444c>bdi-miR444d>osa-miR444b.2>osa-miR444c.2>ssp-miR444c-3p>zma-miR444a>zma-miR444b	2	0	0	0	0	0	0.529539	0.01	0.01	0.01	0.01	0.01	UGCAGUUGUUGUCUCAAGCUU	0.18318	0.01	-4.19519
miR473	csi-miR473	1	0	0	0	1	1	0.26477	0.01	0.01	0.01	0.299201	0.245291	ACUCUCCCUCAAGGGCUUCGC	0.0949232	0.184831	0.961371
miR477		60	59	25	25	60	52	15.8862	12.6935	16.5194	6.79309	17.952	12.7551		15.033	12.5001	-0.266198
	nta-miR477a	58	53	23	24	60	49	15.3566	11.4026	15.1979	6.52137	17.952	12.0193	ACUCUCCCUCAAGGGCUUCUG	13.9857	12.1642	-0.20131
	mes-miR477a>mes-miR477b>mes-miR477c>mes-miR477e	1	2	0	0	0	2	0.26477	0.430288	0.01	0.01	0.01	0.490583	CUCUCCCUCAAGGGCUUCUG	0.235019	0.170194	-0.465597
	ppe-miR477a-3p>ppe-miR477b-3p	0	0	0	1	0	0	0.01	0.01	0.01	0.271724	0.01	0.01	GUUGGGGGCUCUUUUGGGACG	0.01	0.0972412	3.28157
	csi-miR477b	0	0	1	0	0	0	0.01	0.01	0.660778	0.01	0.01	0.01	CUCUCCCUCAAGGGCUUCUCU	0.226926	0.01	-4.50415
	mdm-miR477b	0	1	0	0	0	0	0.01	0.215144	0.01	0.01	0.01	0.01	ACUCUCCCUCAAGGGCUUCGAC	0.0783813	0.01	-2.97051
	mes-miR477d	0	0	0	0	0	1	0.01	0.01	0.01	0.01	0.01	0.245291	CUCUCCCUCAAGGGCUUCUC	0.01	0.0884304	3.14454
	mes-miR477h	0	3	1	0	0	0	0.01	0.645432	0.660778	0.01	0.01	0.01	ACUCUCCCUCAAGGGCUUCAG	0.438737	0.01	-5.45528
	mes-miR477i	1	0	0	0	0	0	0.26477	0.01	0.01	0.01	0.01	0.01	ACUCUCCCUCAAGGGCUUCCG	0.0949232	0.01	-3.24676
miR482		0	3	0	2	1	3	0.01	0.645432	0.01	0.543447	0.299201	0.735874		0.221811	0.526174	1.24621
	ghr-miR482a>sly-miR482e-3p	0	1	0	0	0	0	0.01	0.215144	0.01	0.01	0.01	0.01	UCUUUCCUACUCCUCCCAUACC	0.0783813	0.01	-2.97051
	ppe-miR482a-3p	0	0	0	0	0	2	0.01	0.01	0.01	0.01	0.01	0.490583	UUUCCGAAACCUCCCAUUCCAA	0.01	0.170194	4.08911
	ppe-miR482b-3p	0	1	0	0	1	0	0.01	0.215144	0.01	0.01	0.299201	0.01	CUUCCCAAACCUCCCAUUCCUA	0.0783813	0.1064	0.440919
	ppe-miR482c-3p	0	0	0	1	0	0	0.01	0.01	0.01	0.271724	0.01	0.01	UUCCCAAGCCCGCCCAUUCCAA	0.01	0.0972412	3.28157
	ppe-miR482f	0	1	0	1	0	1	0.01	0.215144	0.01	0.271724	0.01	0.245291	UCUUUCCUACUCCACCCAUUCC	0.0783813	0.175672	1.1643
miR4995	gma-miR4995	5	4	3	2	10	5	1.32385	0.860576	1.98233	0.543447	2.99201	1.22646	AGGCAGUGGCUUGGUUAAGGG	1.38892	1.5873	0.192615
miR5072	osa-miR5072	47	129	55	35	112	106	12.4442	27.7536	36.3428	9.51032	33.5105	26.0009	CGAUUCCCCAGCGGAGUCGCCA	25.5135	23.0072	-0.149175
miR5082	osa-miR5082	0	0	2	0	0	0	0.01	0.01	1.32156	0.01	0.01	0.01	UGCGAUGAUGGCCGCGCGGGUUCA	0.447185	0.01	-5.4828
miR5083	osa-miR5083	5	1	0	0	4	4	1.32385	0.215144	0.01	0.01	1.1968	0.981165	AGACUACAAUUAUCUGAUCA	0.516331	0.729322	0.498261
miR5139	rgl-miR5139	13	41	13	19	41	27	3.44201	8.8209	8.59011	5.16275	12.2672	6.62287	AAACCUGGCUCUGAUACCA	6.95101	8.01761	0.205951
miR5141	rgl-miR5141	2	0	0	0	1	1	0.529539	0.01	0.01	0.01	0.299201	0.245291	AGACCCGACGCGACUGACAGAUAA	0.18318	0.184831	0.0129433
miR5179	bdi-miR5179>osa-miR5179	0	1	3	0	4	4	0.01	0.215144	1.98233	0.01	1.1968	0.981165	UUUUGCUCAAGACCGCGCAAC	0.735826	0.729322	-0.0128074
miR528	ata-miR528-5p>bdi-miR528-5p>osa-miR528-5p>sbi-miR528>ssp-miR528>zma-miR528a-5p>zma-miR528b-5p	181	3	65	1025	87	636	47.9233	0.645432	42.9506	278.517	26.0304	156.005	UGGAAGGGGCAUGCAGAGGAG	30.5064	153.517	2.33122
miR535		5644	8952	2519	4676	6234	6910	1494.36	1925.97	1664.5	1270.58	1865.22	1694.96		1694.94	1610.25	-0.0739493
	aqc-miR535	2915	4507	1247	2340	3101	3472	771.804	969.654	823.99	635.833	927.821	851.651	UGACAACGAGAGAGAGCACGCG	855.149	805.102	-0.0870048
	tcc-miR535	0	0	0	0	0	1	0.01	0.01	0.01	0.01	0.01	0.245291	UGACAACGAUAGAGAGCACGC	0.01	0.0884304	3.14454
	atr-miR535>cpa-miR535>mdm-miR535a>osa-miR535-5p>pab-miR535>ppe-miR535a>ppt-miR535a>ppt-miR535b>ppt-miR535c>ppt-miR535d>rco-miR535>vvi-miR535a>vvi-miR535b>vvi-miR535c	2716	4420	1256	2310	3113	3399	719.115	950.936	829.937	627.681	931.411	833.745	UGACAACGAGAGAGAGCACGC	833.329	797.613	-0.0631983
	mes-miR535a	9	12	11	18	9	26	2.38293	2.58173	7.26856	4.89102	2.6928	6.37757	UGACAACGAGAGAGAGCACGU	4.07774	4.6538	0.190641
	mes-miR535b	2	12	4	6	10	11	0.529539	2.58173	2.64311	1.63034	2.99201	2.6982	UGACAACGAGAGAGAGCACGG	1.91813	2.44018	0.347292
	mdm-miR535b>mdm-miR535c	1	0	0	0	0	0	0.26477	0.01	0.01	0.01	0.01	0.01	UGACAAGGAGAGAGAGCACGC	0.0949232	0.01	-3.24676
	mdm-miR535d>ppe-miR535b	1	1	1	2	1	1	0.26477	0.215144	0.660778	0.543447	0.299201	0.245291	UGACGACGAGAGAGAGCACGC	0.38023	0.362646	-0.068311
miR5368	gma-miR5368	3	6	2	2	4	3	0.794309	1.29086	1.32156	0.543447	1.1968	0.735874	GGACAGUCUCAGGUAGACA	1.13558	0.825374	-0.460304
miR5523	osa-miR5523	2	6	0	2	8	2	0.529539	1.29086	0.01	0.543447	2.3936	0.490583	UGAGGAGGAACAUAUUUACUAG	0.610134	1.14254	0.905052
miR5538	osa-miR5538	1	0	0	1	2	1	0.26477	0.01	0.01	0.271724	0.598401	0.245291	ACUGAACUCAAUCACUUGCUGC	0.0949232	0.371805	1.96971
miR5564	sbi-miR5564a	10	0	0	0	0	0	2.6477	0.01	0.01	0.01	0.01	0.01	UGGGGAAGCAAUUCGUCGAACA	0.889232	0.01	-6.47449
miR6025	nta-miR6025a>stu-miR6025	0	0	0	0	0	2	0.01	0.01	0.01	0.01	0.01	0.490583	UACCAACAAUUGAGAUAACAUC	0.01	0.170194	4.08911
miR6145	nta-miR6145e	0	0	0	1	0	0	0.01	0.01	0.01	0.271724	0.01	0.01	AUUGUUACAUGUAGCACUGGC	0.01	0.0972412	3.28157
miR6173	hbr-miR6173	7	10	5	4	7	6	1.85339	2.15144	3.30389	1.08689	2.0944	1.47175	AGCCGUAAACGAUGGAUACU	2.43624	1.55102	-0.651443
miR6250	osa-miR6250	2	0	0	0	0	0	0.529539	0.01	0.01	0.01	0.01	0.01	GGGGAUAGAUCGACGCGUCAAG	0.18318	0.01	-4.19519
miR6300	gma-miR6300	219	522	181	139	607	339	57.9846	112.305	119.601	37.7696	181.615	83.1538	GUCGUUGUAGUAUAGUGG	96.6302	100.846	0.0616086
miR6478	ptc-miR6478	308	631	153	359	357	368	81.5491	135.756	101.099	97.5488	106.815	90.2672	CCGACCUUAGCUCAGUUGGUG	106.135	98.2102	-0.111951
miR7122	ppe-miR7122a-5p	0	0	0	0	0	1	0.01	0.01	0.01	0.01	0.01	0.245291	UUAUACAAUGAAAUCACGGCCG	0.01	0.0884304	3.14454
miR8155	cpa-miR8155	4	43	18	2	29	18	1.05908	9.25119	11.894	0.543447	8.67682	4.41524	UAACCUGGCUCUGAUACCA	7.40142	4.54517	-0.703469
miR8175	ath-miR8175	236	740	203	136	537	387	62.4857	159.207	134.138	36.9544	160.671	94.9277	GAUCCCCGGCAACGGCGCCA	118.61	97.5176	-0.282491
miR827		11165	14287	4412	6038	12945	12638	2956.15	3073.76	2915.35	1640.67	3873.15	3099.99		2981.76	2871.27	-0.0544731
	mdm-miR827	3	1	0	0	0	0	0.794309	0.215144	0.01	0.01	0.01	0.01	UUAGAUGACCAUCAACGAACA	0.339818	0.01	-5.08669
	ath-miR827	925	727	285	326	970	855	244.912	156.41	188.322	88.5819	290.225	209.724	UUAGAUGACCAUCAACAAACU	196.548	196.177	-0.00272535
	csi-miR827>ghr-miR827a>ghr-miR827b>ghr-miR827c>mes-miR827>ppe-miR827>tcc-miR827	10191	13422	4086	5690	11839	11713	2698.27	2887.66	2699.94	1546.11	3542.24	2873.1	UUAGAUGACCAUCAACAAACA	2761.96	2653.81	-0.0576236
	nta-miR827>stu-miR827-3p	2	1	0	0	1	1	0.529539	0.215144	0.01	0.01	0.299201	0.245291	UUAGAUGAACAUCAACAAACA	0.251561	0.184831	-0.444705
	aly-miR827-3p	44	132	41	22	135	68	11.6499	28.399	27.0919	5.97792	40.3921	16.6798	UUAGAUGACCAUCAACAAACG	22.3803	21.0166	-0.090697
	bdi-miR827-3p>osa-miR827>ssp-miR827>zma-miR827-3p	0	4	0	0	0	1	0.01	0.860576	0.01	0.01	0.01	0.245291	UUAGAUGACCAUCAGCAAACA	0.293525	0.0884304	-1.73087
miR858		1	0	0	0	2	0	0.26477	0.01	0.01	0.01	0.598401	0.01		0.0949232	0.206134	1.11875
	mdm-miR858	0	0	0	0	1	0	0.01	0.01	0.01	0.01	0.299201	0.01	UUCGUUGUCUGUUCGACCUGA	0.01	0.1064	3.41143
	ath-miR858b	1	0	0	0	1	0	0.26477	0.01	0.01	0.01	0.299201	0.01	UUCGUUGUCUGUUCGACCUUG	0.0949232	0.1064	0.164667
miR894	ppt-miR894	2	5	1	2	1	0	0.529539	1.07572	0.660778	0.543447	0.299201	0.01	CGUUUCACGUCGGGUUCACC	0.755346	0.284216	-1.41015
