# Supplementary material for: Identification and differential regulation of microRNAs in response to methyl jasmonate treatment in Lycoris aurea by deep sequencing
Source: BMC Genomics. 2016 Oct 10;17:789. doi: 10.1186/s12864-016-2645-y (PMC5057397; doi:10.1186/s12864-016-2645-y)
Supplement: Additional file 5: Table S4. — Expression levels of novel miRNAs in all samples. (XLSX 25 kb) [file 12864_2016_2645_MOESM5_ESM.xlsx]

## Sheet: novel miRNA-DEG
Table S4. Expression levels of novel miRNAs in all samples
miRNA_id	miRNA reads						RPM						sequence	average RPKM		Fold change
	CK1	CK2	CK3	MJ1	MJ2	MJ3	CK1	CK2	CK3	MJ1	MJ2	MJ3		CK	MJ	log2 (MJ/CK)
NovmiR1	1	1	0	1	1	0	0.26477	0.215144	0.01	0.271724	0.299201	0.01	aggaaggacgcuugcuuucagagg	0.163305	0.193641	0.245822
NovmiR2	0	1	0	0	0	0	0.01	0.215144	0.01	0.01	0.01	0.01	guggggagagagagcgucucgucgau	0.0783813	0.01	-2.97051
NovmiR3	3	17	5	4	10	4	0.794309	3.65745	1.32385	0.860576	6.60778	1.08689	uuuggcauucuguccacuucc	1.9252	2.85175	0.566838
NovmiR4	11	2	1	1	5	10	2.91247	0.430288	0.26477	0.215144	3.30389	2.71724	agucugcgcucuuuggacuuuuc	1.20251	2.07876	0.789674
NovmiR5	25	16	7	40	10	23	6.61924	3.4423	1.85339	8.60576	6.60778	6.24964	auuaaaaccgcaguuuauaacu	3.97164	7.15439	0.849093
NovmiR6	12	8	4	17	6	15	3.17724	1.72115	1.05908	3.65745	3.96467	4.07585	aguuuauaacugcggcuuua	1.98582	3.89932	0.973487
NovmiR7	0	0	0	0	0	1	0.01	0.01	0.01	0.01	0.01	0.271724	gcacagugggcucguaau	0.01	0.0972412	3.28157
NovmiR8	0	0	1	0	1	0	0.01	0.01	0.26477	0.01	0.660778	0.01	guuuguaacugggccugua	0.0949232	0.226926	1.25739
NovmiR9	214	3	45	1603	46	762	56.6607	0.645432	11.9146	344.876	30.3958	207.053	uggaaggggcaugcagaggag	23.0736	194.108	3.07255
NovmiR10	2	0	1	3	2	5	0.529539	0.01	0.26477	0.645432	1.32156	1.35862	uccucuacauucccccuccacu	0.268103	1.10854	2.04779
NovmiR11	8	17	2	15	11	10	2.11816	3.65745	0.529539	3.22716	7.26856	2.71724	gcugguuugcccgagagguuu	2.10171	4.40432	1.06735
NovmiR12	54	51	10	51	33	46	14.2976	10.9723	2.6477	10.9723	21.8057	12.4993	cccgccaugaaccaagugaau	9.30587	15.0924	0.697613
NovmiR13	182	120	45	94	111	128	48.1881	25.8173	11.9146	20.2235	73.3463	34.7806	ucgcuuggugcaggucgggaa	28.64	42.7835	0.579023
NovmiR14	11	16	3	0	17	7	2.91247	3.4423	0.794309	0.01	11.2332	1.90206	ucggauccagacauugaagacc	2.38303	4.38176	0.878716
NovmiR15	8	10	0	11	4	3	2.11816	2.15144	0.01	2.36658	2.64311	0.815171	ucaaacauggaacuccgacagg	1.42653	1.94162	0.44475
NovmiR16	7	4	2	11	4	7	1.85339	0.860576	0.529539	2.36658	2.64311	1.90206	cuuuuuugauuggauggguug	1.08117	2.30392	1.0915
NovmiR17	1	0	2	3	0	5	0.26477	0.01	0.529539	0.645432	0.01	1.35862	ucccauccaaucaaaaaaaau	0.268103	0.67135	1.32428
NovmiR18	10	16	6	21	15	29	2.6477	3.4423	1.58862	4.51802	9.91167	7.87998	gggcgaugaugauuuugcu	2.55954	7.43656	1.53875
NovmiR19	15	8	4	10	8	14	3.97155	1.72115	1.05908	2.15144	5.28622	3.80413	uuaaaagcacccgcaaaaauuu	2.25059	3.74726	0.735533
NovmiR20	0	2	0	0	0	1	0.01	0.430288	0.01	0.01	0.01	0.271724	cgaccaagugcugggcggccgaau	0.150096	0.0972412	-0.626246
NovmiR21	0	2	1	2	0	1	0.01	0.430288	0.26477	0.430288	0.01	0.271724	ggucgaccaauacucgggcgg	0.235019	0.237337	0.0141593
NovmiR22	42	66	24	20	74	47	11.1203	14.1995	6.35447	4.30288	48.8976	12.771	ucucuuuuuucugugguaggc	10.5581	21.9905	1.05853
NovmiR23	0	0	0	0	1	0	0.01	0.01	0.01	0.01	0.660778	0.01	accacagaucacgaggacgag	0.01	0.226926	4.50415
