# Supplementary material for: Identification and differential regulation of microRNAs in response to methyl jasmonate treatment in Lycoris aurea by deep sequencing
Source: BMC Genomics. 2016 Oct 10;17:789. doi: 10.1186/s12864-016-2645-y (PMC5057397; doi:10.1186/s12864-016-2645-y)
Supplement: Additional file 6: Table S5. — Validation and comparative relative expression of differentially expressed miRNAs between the CK and MJ100 libraries in L. aurea. (XLSX 19 kb) [file 12864_2016_2645_MOESM6_ESM.xlsx]

## Sheet: miRNA-DEG
Table S5 Validation and comparative relative expression of differentially expressed miRNAs between the CK and MJ100 libraries in L. aurea.
miRNA name	provisional_id	miRNA reads						RPKM						sequence	average RPKM		Fold change
		CK1	CK2	CK3	MJ1	MJ2	MJ3	CK1	CK2	CK3	MJ1	MJ2	MJ3		CK	MJ	log2 (MJ/CK)
NovmiR9	CL2899.Contig2_All_1814	214	3	45	1603	46	762	56.6607	0.645432	11.9146	344.876	30.3958	207.053	uggaaggggcaugcagaggag	23.0736	194.108	3.07255
miR398c-3p	aqc-miR398b>bdi-miR398a>cca-miR398>cme-miR398a>gma-miR398c>gma-miR398d>lus-miR398a>mdm-miR398b>mdm-miR398c>mtr-miR398b>mtr-miR398c>nta-miR398>osa-miR398b>ppe-miR398a-3p>ptc-miR398b>ptc-miR398c-3p>rco-miR398b>tcc-miR398a>vvi-miR398b>vvi-miR398c	43	2	19	302	16	181	11.3851	0.430288	12.5548	82.0605	4.78721	44.3977	UGUGUUCUCAGGUCGCCCCUG	8.1234	43.7485	2.42908
miR528-5p	ata-miR528-5p>bdi-miR528-5p>osa-miR528-5p>sbi-miR528>ssp-miR528>zma-miR528a-5p>zma-miR528b-5p	181	3	65	1025	87	636	47.9233	0.645432	42.9506	278.517	26.0304	156.005	UGGAAGGGGCAUGCAGAGGAG	30.5064	153.517	2.33122
NovmiR18	Unigene33763_All_11447	10	16	6	21	15	29	2.6477	3.4423	1.58862	4.51802	9.91167	7.87998	gggcgaugaugauuuugcu	2.55954	7.43656	1.53875
NovmiR16	Unigene30077_All_11048	7	4	2	11	4	7	1.85339	0.860576	0.529539	2.36658	2.64311	1.90206	cuuuuuugauuggauggguug	1.08117	2.30392	1.0915
NovmiR11	CL2899.Contig4_All_1826	8	17	2	15	11	10	2.11816	3.65745	0.529539	3.22716	7.26856	2.71724	gcugguuugcccgagagguuu	2.10171	4.40432	1.06735
miR408b	cca-miR408>nta-miR408>ppt-miR408b>stu-miR408b-3p	319	2	87	607	45	437	84.4615	0.430288	57.4877	164.936	13.464	107.192	UGCACUGCCUCUUCCCUGGCU	47.4598	95.1973	1.00421
miR168.1	cme-miR168	15	21	14	5	18	8	3.97155	4.51802	9.25089	1.35862	5.38561	1.96233	UCGCUUGGUGCAGGUCGGGA	5.91349	2.90219	-1.02687
miR395e	gma-miR395d>gma-miR395e>gma-miR395f>gma-miR395g	270	32	71	89	53	87	71.4878	6.88461	46.9152	24.1834	15.8576	21.3403	UGAAGUGUUUGGGGGAACUUU	41.7625	20.4604	-1.02937
miR319a-5p	mtr-miR319a-5p	9	10	6	4	5	6	2.38293	2.15144	3.96467	1.08689	1.496	1.47175	AGAGCUUCCUUCAGUCCACUC	2.83301	1.35155	-1.06773
miR399.1	ssl-miR399	1	20	1	2	3	4	0.26477	4.30288	0.660778	0.543447	0.897602	0.981165	UGCCAAAGGAGAAUUGCCCGG	1.74281	0.807405	-1.11005
miR164c-5p	aly-miR164c-5p>ath-miR164c-5p>bna-miR164b>bna-miR164c>bna-miR164d>bra-miR164b-5p>bra-miR164c-5p>bra-miR164d-5p>cln-miR164	4	9	1	1	2	3	1.05908	1.9363	0.660778	0.271724	0.598401	0.735874	UGGAGAAGCAGGGCACGUGCG	1.21872	0.535333	-1.18686
miR171m	gma-miR171m>gma-miR171t	10	6	2	3	2	3	2.6477	1.29086	1.32156	0.815171	0.598401	0.735874	UUGAGCCGCGUCAAUAUCUCA	1.75337	0.716482	-1.29113
miR395h	mtr-miR395h	285	24	89	81	39	74	75.4594	5.16345	58.8092	22.0096	11.6688	18.1516	AUGAAGUGUUUGGGGGAACUU	46.4774	17.2767	-1.4277
miR398a-3p	aly-miR398a-3p>aqc-miR398a>ath-miR398a-3p>bol-miR398a-3p>cme-miR398b>csi-miR398>ghr-miR398>gma-miR398a>gma-miR398b>gra-miR398>mdm-miR398a>mtr-miR398a-3p>osa-miR398a>ptc-miR398a>rco-miR398a>tcc-miR398b>vvi-miR398a	251	1369	271	12	193	137	66.4572	294.532	179.071	3.26068	57.7457	33.6049	UGUGUUCUCAGGUCACCCCUU	180.02	31.5371	-2.51304
NOTE: miRNAs with reads count>1, FDR<0.01, and |Fold change|>1.0 are shown.
