# Supplementary material for: Identification and differential regulation of microRNAs in response to methyl jasmonate treatment in Lycoris aurea by deep sequencing
Source: BMC Genomics. 2016 Oct 10;17:789. doi: 10.1186/s12864-016-2645-y (PMC5057397; doi:10.1186/s12864-016-2645-y)
Supplement: Additional file 8: Table S7. — miRNA targets identified from the degradome of CK and MJ100. (XLSX 31 kb) [file 12864_2016_2645_MOESM8_ESM.xlsx]

## Sheet: Known and novel 
Supplementary Table S7 miRNA targets identified from the degradome of CK and MJ100
miRNA family	miRNA	Target gene ID	Length	Cleave site	CK		MJ100		Sequence	Nr-annotation
					Reads at cleavage(TP10M)	Category	Reads at cleavage(TP10M)	Category
miR1507	gma-miR1507a>gso-miR1507a>gso-miR1507b	CL10222.Contig2_All	498	246			1	4	UCUCAUUCCAUACAUCGUCUGA	Upstream activation factor subunit spp27
miR156	hci-miR156a	CL328.Contig1_All	1038	609	1	4	2	1	UGACAGAAGAGAGUGAGUAC	Squamosa promoter-binding-like protein 16
	hci-miR156a	CL328.Contig2_All	1247	818	1	4			UGACAGAAGAGAGUGAGUAC	Squamosa promoter-binding-like protein 16
	hci-miR156a	CL5262.Contig3_All	549	385	2	2	2	1	UGACAGAAGAGAGUGAGUAC	Squamosa promoter-binding-like protein 12
	ahy-miR156c>far-miR156b>mdm-miR156t>mdm-miR156u>mdm-miR156v>mdm-miR156w	CL5262.Contig5_All	261	98	4	2			UUGACAGAAGAGAGAGAGCAC	Squamosa promoter-binding-like protein 11
	stu-miR156f-3p	Unigene111_All	1963	1070	12	0			CUCACUUCUCUUUCUGUCAAUC	Probable protein phosphatase 2C BIPP2C1
	cme-miR156j	CL5262.Contig3_All	549	387	2	2			GUUGACAGAAGAGAGUGAGCAC	Squamosa promoter-binding-like protein 12
	cme-miR156j	CL5262.Contig5_All	261	99	2	3	1	4	GUUGACAGAAGAGAGUGAGCAC	Squamosa promoter-binding-like protein 11
	zma-miR156k-3p	CL4048.Contig1_All	1190	1014	2	3			GCUCGCUUCUCUUUCUGUCAGC	Anthocyanidin 3-O-glucosyltransferase 2
	mdm-miR156p>mdm-miR156q>mdm-miR156r>mdm-miR156s>smo-miR156b	CL328.Contig2_All	1247	819	1	4	1	4	CUGACAGAAGAUAGAGAGCAC	Squamosa promoter-binding-like protein 16
	mdm-miR156p>mdm-miR156q>mdm-miR156r>mdm-miR156s>smo-miR156b	CL661.Contig12_All	709	504	7	0			CUGACAGAAGAUAGAGAGCAC	Topless-related protein 1
	mdm-miR156p>mdm-miR156q>mdm-miR156r>mdm-miR156s>smo-miR156b	Unigene9763_All	602	334	3	1			CUGACAGAAGAUAGAGAGCAC	Unnamed protein
	mdm-miR156p>mdm-miR156q>mdm-miR156r>mdm-miR156s>smo-miR156b	CL328.Contig1_All	1038	610			1	4	CUGACAGAAGAUAGAGAGCAC	Squamosa promoter-binding-like protein 16
	gma-miR156q>gma-miR156s	CL5262.Contig4_All	306	142	9	0	3	0	UGACAGAAGAGAGUGAGCACU	Squamosa promoter-binding-like protein 12
	gma-miR156q>gma-miR156s	CL5262.Contig5_All	261	97	2	3			UGACAGAAGAGAGUGAGCACU	Squamosa promoter-binding-like protein 11
	gma-miR156q>gma-miR156s	CL328.Contig2_All	1247	818			2	1	UGACAGAAGAGAGUGAGCACU	Squamosa promoter-binding-like protein 16
	gma-miR156r	CL5262.Contig1_All	1055	879	3	2			CUGACAGAAGAUAGAGAGCAU	Squamosa promoter-binding-like protein 12
	gma-miR156r	CL5262.Contig3_All	549	386	2	2			CUGACAGAAGAUAGAGAGCAU	Squamosa promoter-binding-like protein 12
miR157	aly-miR157d-3p	Unigene12208_All	1082	84			4	2	GCUCUCUAUGCUUCUGUCAUC	SK3-type dehydrin
	aly-miR157d-5p>aqc-miR156a>aqc-miR156b>ath-miR157d>cme-miR156f>mdm-miR156aa>mdm-miR156x>mdm-miR156y>mdm-miR156z>nta-miR156g>nta-miR156h>nta-miR156i>nta-miR156j>ppe-miR156f	CL5262.Contig1_All	1055	878	3	2	1	4	UGACAGAAGAUAGAGAGCAC	Squamosa promoter-binding-like protein 12
miR159	cme-miR159b>osa-miR159e	CL1985.Contig1_All	920	121			2	1	AUUGGAUUGAAGGGAGCUCCU	RWD domain containing protein, expressed
	cpa-miR159b>mdm-miR159a>mdm-miR159b	CL1469.Contig1_All	295	254	3	0			CUUGGAUUGAAGGGAGCUCC	Zinc finger CCCH domain-containing protein 23
	bdi-miR159b-3p.1>far-miR159>hvu-miR159a>hvu-miR159b>osa-miR159a.1>osa-miR159b>sbi-miR159a>sof-miR159a>sof-miR159b>sof-miR159d>ssp-miR159a>tae-miR159a>tae-miR159b>zma-miR159a-3p>zma-miR159b-3p>zma-miR159f-3p>zma-miR159j-3p>zma-miR159k-3p	CL3411.Contig1_All	920	871			2	0	UUUGGAUUGAAGGGAGCUCUG	Uncharacterized protein TCM_035820
	gma-miR159e-5p	Unigene1216_All	779	272	2	3			GAGCUCCUUGAAGUCCAAUU	Probable calcium-binding protein CML16
	gma-miR159e-5p	Unigene28464_All	959	298			1	4	GAGCUCCUUGAAGUCCAAUU	Probable calcium-binding protein CML16
miR160	aly-miR160a-5p>aly-miR160b-5p>aly-miR160c-5p>aqc-miR160b>ata-miR160a-5p>ata-miR160b-5p>ata-miR160c-5p>ath-miR160a-5p>ath-miR160b>ath-miR160c-5p>atr-miR160>bdi-miR160a-5p>bdi-miR160b-5p>bdi-miR160c-5p>bdi-miR160d-5p>bna-miR160a>bna-miR160b>bna-miR160c>bna-miR160d>bra-miR160a-5p>cca-miR160b>cme-miR160a>cme-miR160b>cme-miR160c>cpa-miR160a>cpa-miR160b>cpa-miR160c-5p>cpa-miR160e>cpa-miR160f-5p>far-miR…	Unigene28162_All	452	167	8	0			UGCCUGGCUCCCUGUAUGCCA	Conserved hypothetical protein
	aly-miR160a-5p>aly-miR160b-5p>aly-miR160c-5p>aqc-miR160b>ata-miR160a-5p>ata-miR160b-5p>ata-miR160c-5p>ath-miR160a-5p>ath-miR160b>ath-miR160c-5p>atr-miR160>bdi-miR160a-5p>bdi-miR160b-5p>bdi-miR160c-5p>bdi-miR160d-5p>bna-miR160a>bna-miR160b>bna-miR160c>bna-miR160d>bra-miR160a-5p>cca-miR160b>cme-miR160a>cme-miR160b>cme-miR160c>cpa-miR160a>cpa-miR160b>cpa-miR160c-5p>cpa-miR160e>cpa-miR160f-5p>far-miR…	CL6550.Contig2_All	252	155			5	0	UGCCUGGCUCCCUGUAUGCCA	Auxin response factor 18-like
	bdi-miR160a-3p>osa-miR160d-3p	Unigene15662_All	1608	716	2	3			GCGUGCGAGGAGCCAAGCAUG	3-ketoacyl-CoA synthase 1
	mes-miR160h	CL6550.Contig1_All	604	446	27	0			UGCCUGGCUCCCUGUAUGCCAUU	Auxin response factor 18
	mes-miR160h	CL6550.Contig2_All	252	155	10	0			UGCCUGGCUCCCUGUAUGCCAUU	Auxin response factor 22
	mes-miR160h	Unigene14210_All	1258	609	27	0	4	0	UGCCUGGCUCCCUGUAUGCCAUU	Auxin response factor 18
	mes-miR160h	Unigene28162_All	452	167			2	0	UGCCUGGCUCCCUGUAUGCCAUU	conserved hypothetical protein
miR164	zma-miR164b-3p	CL8370.Contig4_All	683	66	1	4			AUGUGCCCAUCUUCUCCACC	Sulfated surface glycoprotein 185
	zma-miR164b-3p	CL8370.Contig3_All	752	66			1	4	AUGUGCCCAUCUUCUCCACC	Sulfated surface glycoprotein 185
miR166	aqc-miR166a>aqc-miR166d>cme-miR166e>dpr-miR166a>lus-miR166e>mes-miR166j>mtr-miR166c>mtr-miR166f>osa-miR166g-3p>osa-miR166h-3p>pab-miR166a>sbi-miR166f>sly-miR166c-3p>ssl-miR166a>stu-miR166b>tcc-miR166c>zma-miR166l-3p>zma-miR166m-3p	CL11156.Contig1_All	1425	1156			2	3	UCGGACCAGGCUUCAUUCCUC	Heat shock protein 70
	crt-miR166b	CL10870.Contig6_All	2257	1668	2	1			UCGGACCAGGCUUCAUUCCCUU	5-methyltetrahydropteroyltriglutamate--homocysteine methyltransferase
	atr-miR166b>bdi-miR166f>gma-miR166h-3p>gma-miR166k	Unigene7032_All	3589	695	1	4			UCUCGGACCAGGCUUCAUUCC	Phototropin-1A
	atr-miR166b>bdi-miR166f>gma-miR166h-3p>gma-miR166k	Unigene17810_All	264	175	2	3			UCUCGGACCAGGCUUCAUUCC	UDP-arabinopyranose mutase 3
	mtr-miR166d	CL4176.Contig6_All	1096	202	4	2			UCGGGCCAGGCUUCAUCCCCC	Histone H1
	bdi-miR166e-3p	Unigene5785_All	1369	737	1	4			CUCGGACCAGGCUUCAUUCCC	Homeobox-leucine zipper protein HOX9
	bdi-miR166e-3p	Unigene7032_All	3589	694	1	4			CUCGGACCAGGCUUCAUUCCC	Phototropin-1A
	osa-miR166g-5p	Unigene13381_All	511	179	2	1			AAUGGAGGCUGAUCCAAGAUC	Probable polyamine transporter
	gma-miR166m	CL6201.Contig3_All	1241	657			2	1	CGGACCAGGCUUCAUUCCCC	Vegetative cell wall protein gp1
	gma-miR166u	Unigene5785_All	1369	738	4	2			UCUCGGACCAGGCUUCAUUC	Homeobox-leucine zipper protein HOX9
miR67	ppt-miR167	Unigene18034_All	269	59			2	1	GGAAGCUGCCAGCAUGAUCCU	Putative voltage and ligand gated potassium channel
	gra-miR167a>gra-miR167b	CL4563.Contig1_All	463	359	2	1			UCAGAUCAUCUUGCAGCUUCA	Splicing factor U2af large subunit A
	gra-miR167a>gra-miR167b	CL4338.Contig1_All	1200	1165			2	1	UCAGAUCAUCUUGCAGCUUCA	T-complex protein 1 subunit alpha
	lus-miR167a>vvi-miR167c	CL2068.Contig1_All	413	207	6	2			UGAAGCUGCCAGCAUGAUCUC	Glycine-rich cell wall structural protein
	lus-miR167a>vvi-miR167c	CL8683.Contig1_All	1392	1027			2	3	UGAAGCUGCCAGCAUGAUCUC	Thiamine thiazole synthase
	aly-miR167a-5p>aly-miR167b-5p>ata-miR167a-5p>ata-miR167c-5p>ata-miR167e-5p>ath-miR167a-5p>ath-miR167b>bdi-miR167a>bdi-miR167b>bdi-miR167f>bna-miR167c>bra-miR167a>bra-miR167b>bra-miR167c>bra-miR167d>cme-miR167a>cme-miR167b>cpa-miR167a>cpa-miR167b>dpr-miR167a>dpr-miR167b>ghr-miR167a>ghr-miR167b>gma-miR167a>gma-miR167b>gma-miR167d>lus-miR167c>lus-miR167d>lus-miR167e>lus-miR167h>mdm-miR167b>mdm-miR16…	CL5860.Contig3_All	529	137	4	0			UGAAGCUGCCAGCAUGAUCUA	ATP binding protein
	ata-miR167f-5p>tae-miR167c-5p	CL10285.Contig1_All	1309	434	1	4			UGAAGCUGCCAGCAUGAUCUGC	5'-methylthioadenosine/S-adenosylhomocysteine nucleosidase 1
	mdm-miR167h>mdm-miR167i>mdm-miR167j>ppe-miR167d	Unigene5282_All	2394	1863	9	2	3	2	UGAAGCUGCCAGCAUGAUCUUA	Auxin response factor 6
miR168	cme-miR168	CL1137.Contig1_All	1157	1124	1	4			UCGCUUGGUGCAGGUCGGGA	DNA-directed RNA polymerase subunit beta
	cme-miR168	CL2581.Contig2_All	1412	588	2	2	1	4	UCGCUUGGUGCAGGUCGGGA	Protein argonaute 1B
	cme-miR168	CL2581.Contig4_All	3656	588	4	2			UCGCUUGGUGCAGGUCGGGA	Protein argonaute 1B
	bna-miR168b	Unigene4583_All	407	213	1	4			UCGCUUGGUGCAGGUCGAGAA	Hybrid sensor histidine kinase/response regulator
	gma-miR168b	CL2581.Contig6_All	1725	588	4	2			UCGCUUGGUGCAGGUCGGG	Protein argonaute 1B
	gma-miR168b	CL2581.Contig4_All	3656	588			1	4	UCGCUUGGUGCAGGUCGGG	Protein argonaute 1B
miR169	aqc-miR169a>ata-miR169c-5p>bdi-miR169h-5p>bdi-miR169n>bna-miR169c>bna-miR169d>bna-miR169e>bna-miR169f>far-miR169>mes-miR169ab>mes-miR169ac>osa-miR169f.1>osa-miR169g>ptc-miR169r>sbi-miR169c>sbi-miR169h>sbi-miR169m>sbi-miR169n>sly-miR169d>ssl-miR169>tcc-miR169d>vvi-miR169x>zma-miR169f-5p>zma-miR169g>zma-miR169h	Unigene9902_All	1525	992			2	2	UAGCCAAGGAUGACUUGCCCA	ATP synthase gamma chain 1, chloroplastic
	ata-miR169a-5p>ata-miR169b-5p>ata-miR169j-5p	CL6087.Contig1_Al	1359	390	2	3			CAGCCAAGGAUGACUUGCCGA	Mitogen-activated protein kinase kinase kinase 2
miR170	aly-miR170-3p>ath-miR170-3p>stu-miR171c-3p	CL1788.Contig3_All	2374	1047			2	1	UGAUUGAGCCGUGUCAAUAUC	Scarecrow-like protein 6
	aly-miR170-3p>ath-miR170-3p>stu-miR171c-3p	CL1788.Contig6_All	382	14			2	1	UGAUUGAGCCGUGUCAAUAUC	Scarecrow-like protein 6
miR171	ctr-miR171>mdm-miR171a>mdm-miR171b>ppe-miR171h	CL6975.Contig2_All	414	334	3	1			UUGAGCCGCGUCAAUAUCUCC	--
	ctr-miR171>mdm-miR171a>mdm-miR171b>ppe-miR171h	CL6321.Contig1	861	470			2	2	UUGAGCCGCGUCAAUAUCUCC	Peptidyl-prolyl cis-trans isomerase
	htu-miR171a	CL2175.Contig2_All	790	337			3	1	UGAUUGAGCCGUGCCAAUAU	Photosystem I reaction center subunit IV B
	smo-miR171a	CL8502.Contig1_All	963	326			2	2	UUGAGCCGUGCCAAUAUCACU	Lactoylglutathione lyase
	ata-miR171a-3p>mdm-miR171i>stu-miR479	CL1394.Contig2_All	3065	526	1	4			UGAGCCGAACCAAUAUCACUC	26S proteasome non-ATPase regulatory subunit 2 1A
	zma-miR171b-3p	CL1788.Contig5_All	401	11	2	2			UUGAGCCGUGCCAAUAUCAC	Scarecrow-like protein 6
	zma-miR171b-3p	CL1788.Contig6_All	382	11	1	4	1	4	UUGAGCCGUGCCAAUAUCAC	Scarecrow-like protein 6
	bdi-miR171f	Unigene4809_All	1036	577	1	4			UGAGCCGAACCAAUAUCACCC	Trypsin-like serine proteases
	vvi-miR171h	CL8052.Contig2_All	513	211	3	0			UGGUUGAGCCGCGCCAAUAUC	Conserved hypothetical protein
	vvi-miR171h	CL8683.Contig1_All	1392	296			3	2	UGGUUGAGCCGCGCCAAUAUC	Thiamine thiazole synthase, chloroplastic
	ptc-miR171k	CL1788.Contig2_All	1428	1027	3	2			GGAUUGAGCCGCGCCAAUAUC	Scarecrow-like protein 6
	ptc-miR171k	CL1788.Contig5_All	401	14	2	2			GGAUUGAGCCGCGCCAAUAUC	Scarecrow-like protein 6
	ptc-miR171k	Unigene5258_All	1776	1375	5	2	2	0	GGAUUGAGCCGCGCCAAUAUC	Scarecrow-like protein 6
	gma-miR171m>gma-miR171t	CL2892.Contig1_All	1513	725			2	2	UUGAGCCGCGUCAAUAUCUCA	Serine--glyoxylate aminotransferase
	gma-miR171n>gma-miR171p	CL1788.Contig2_All	1428	1024	3	2	2	0	UUGAGCCGCGUCAAUAUCUUA	Scarecrow-like protein 6
	gma-miR171n>gma-miR171p	Unigene1915_All	1492	234	3	3	1	4	UUGAGCCGCGUCAAUAUCUUA	Scarecrow-like protein 6
miR172	gma-miR172k	CL5239.Contig2_All	1061	815	6	2	2	1	UGAAUCUUGAUGAUGCUGCAU	Ethylene-responsive transcription factor RAP2-7
	gma-miR172k	CL5239.Contig3_All	1663	1417	10	0			UGAAUCUUGAUGAUGCUGCAU	Ethylene-responsive transcription factor RAP2-7
	gma-miR172k	CL5239.Contig4_All	1776	1390			4	0	UGAAUCUUGAUGAUGCUGCAU	Ethylene-responsive transcription factor RAP2-7
	egu-miR172d>egu-miR172e>egu-miR172f>osa-miR172c>sbi-miR172e	CL5239.Contig4_All	1776	1390	1	0			UGAAUCUUGAUGAUGCUGCAC	Ethylene-responsive transcription factor RAP2-7
	ata-miR172c-5p	CL1123.Contig3_All	1036	333	5	3			GUGGCAUCAUCAAGAUUCACACA	Floral homeotic protein APETALA 2
	ata-miR172c-5p	CL1123.Contig4_All	1081	333	2	0			GUGGCAUCAUCAAGAUUCACACA	Floral homeotic protein APETALA 2
	aly-miR172e-3p	CL5239.Contig3_All	1663	1416	1	4	1	4	GAAUCUUGAUGAUGCUGCAU	Ethylene-responsive transcription factor RAP2-7
	aly-miR172e-3p	CL5239.Contig4_All	1776	1389	2	2			GAAUCUUGAUGAUGCUGCAU	Ethylene-responsive transcription factor RAP2-7
miR2118	osa-miR2118a	CL1026.Contig5_All	1141	763	8	1			UUCUCGAUGCCUCCCAUUCCUA	uncharacterized protein LOC100244782
	osa-miR2118a	Unigene19988_All	361	206	3	0			UUCUCGAUGCCUCCCAUUCCUA	Classical arabinogalactan protein 7
miR319	aly-miR319c-3p>aly-miR319d-3p>ath-miR319c>mes-miR319f>mes-miR319g>pvu-miR319c>rco-miR319d>sly-miR319c-3p	Unigene15723_All	1518	1343	5	2	1	4	UUGGACUGAAGGGAGCUCCUU	Transcription factor PCF5
miR390	aly-miR390a-5p>aly-miR390b-5p>ata-miR390-5p>ath-miR390a-5p>ath-miR390b-5p>atr-miR390.2>bdi-miR390a-5p>bna-miR390a>bna-miR390b>bna-miR390c>bra-miR390-5p>cme-miR390a>cme-miR390b>cme-miR390c>cme-miR390d>cpa-miR390a>cpa-miR390b>csi-miR390>ghr-miR390a>ghr-miR390b>ghr-miR390c>gma-miR390a-5p>gma-miR390f>gma-miR390g>hex-miR390a>hex-miR390b>lja-miR390a-5p>lja-miR390b-5p>lus-miR390a>lus-miR390b>lus-miR390c…	CL11134.Contig2_All	1892	1548			2	0	AAGCUCAGGAGGGAUAGCGCC	Pleiotropic drug resistance protein TUR2
miR393	ppe-miR393a	CL793.Contig5_All	581	121	1	4			CAUCCAAAGGGAUCGCAUUGA	Transport inhibitor response 1-like protein
	aly-miR393a-5p>aly-miR393b-5p>ath-miR393a-5p>ath-miR393b-5p>atr-miR393>cpa-miR393>gma-miR393c-5p>gma-miR393d>gma-miR393e>gma-miR393f>gma-miR393g>htu-miR393a>htu-miR393b>htu-miR393c>mes-miR393a>mes-miR393b>stu-miR393-5p>tcc-miR393a>zma-miR393b-5p	CL793.Contig5_All	581	119	46	0			UCCAAAGGGAUCGCAUUGAUCC	Transport inhibitor response 1-like protein
	bdi-miR393a>bdi-miR393b-5p>bna-miR393>cme-miR393a>cme-miR393b>cme-miR393c>gma-miR393a>lus-miR393a>lus-miR393b>lus-miR393c>lus-miR393d>mtr-miR393a>mtr-miR393b-5p>osa-miR393a>ppe-miR393b>ptc-miR393a-5p>ptc-miR393b-5p>ptc-miR393c>rco-miR393>sbi-miR393a>sbi-miR393b>tcc-miR393b>vvi-miR393a>vvi-miR393b	CL1695.Contig5_All	978	178	6	0	2	0	UCCAAAGGGAUCGCAUUGAUC	Protein AUXIN SIGNALING F-BOX 3
	gma-miR393h>gma-miR393i>gma-miR393j>gma-miR393k	CL793.Contig5_All	581	120	13	2	2	2	UUCCAAAGGGAUCGCAUUGAUC	Transport inhibitor response 1-like protein
miR395	cca-miR395a	CL7476.Contig2_All	2133	1831	3	2			UUGAAGUGUUUGGGGGGACUC	Serine/threonine-protein phosphatase 7
	gma-miR395d>gma-miR395e>gma-miR395f>gma-miR395g	CL1430.Contig1_All	1661	404	10	2	4	1	UGAAGUGUUUGGGGGAACUUU	ATP sulfurylase 1, chloroplastic
	gma-miR395d>gma-miR395e>gma-miR395f>gma-miR395g	CL771.Contig1_All	3086	2898			3	0	UGAAGUGUUUGGGGGAACUUU	(S)-tetrahydroprotoberberine N-methyltransferase
	mtr-miR395k	Unigene20255_All	270	245	2	0			UUGAAGCGUUUGGGGGAACUC	Rho GTPase-activating protein 5
	mtr-miR395k	Unigene28924_All	3209	1994			2	1	UUGAAGCGUUUGGGGGAACUC	Long chain acyl-CoA synthetase 4
miR396	aau-miR396>aly-miR396a-5p>amg-miR396>aqc-miR396a>ata-miR396e-5p>ath-miR396a-5p>bcy-miR396a>bdi-miR396c-5p>bdi-miR396d-5p>bgy-miR396a>cme-miR396b>cpa-miR396>csi-miR396a>csi-miR396b>dpr-miR396>ghr-miR396a>ghr-miR396b>gma-miR396a-5p>gma-miR396i-5p>hbr-miR396b>lja-miR396>lus-miR396a>lus-miR396c>mdm-miR396b>mes-miR396a>mes-miR396b>mtr-miR396b-5p>nta-miR396a>osa-miR396a-5p>osa-miR396b-5p>ptc-miR396a>pt…	CL7028.Contig1_All	1369	691			2	2	UUCCACAGCUUUCUUGAACUG	Tyrosine decarboxylase 2
	mdm-miR396a	CL8786.Contig1_All	1890	343	2	3	1	4	UUCCACAGCUUUCUUGAACAG	Uncharacterized protein At1g04910
	aly-miR396a-3p>ath-miR396a-3p>gma-miR396i-3p>mtr-miR396b-3p>sly-miR396a-3p	CL2298.Contig2_All	3249	1888	10	0			GUUCAAUAAAGCUGUGGGAA	Uncharacterized protein LOC100260052
	pab-miR396b>pab-miR396c>ptc-miR396g-5p>tcc-miR396d	Unigene6598_All	803	455	23	0			UUCCACGGCUUUCUUGAACUU	Growth-regulating factor 10
	pab-miR396b>pab-miR396c>ptc-miR396g-5p>tcc-miR396d	CL5144.Contig1_All	1054	273			2	0	UUCCACGGCUUUCUUGAACUU	Protein OBERON 2
	aly-miR396b-5p>ama-miR396-5p>aqc-miR396b>ata-miR396c-5p>ath-miR396b-5p>atr-miR396b>atr-miR396c>atr-miR396e>bcy-miR396b>bdi-miR396e-5p>bgy-miR396b>bna-miR396a>bra-miR396-5p>cca-miR396a-5p>ccl-miR396>cme-miR396a>cme-miR396c>cme-miR396d>gma-miR396b-5p>gma-miR396c>gma-miR396k-5p>lus-miR396b>lus-miR396e>mdm-miR396c>mdm-miR396d>mdm-miR396e>mes-miR396c>mes-miR396d>mes-miR396e>mes-miR396f>mtr-miR396a-5p>…	CL296.Contig4_All	2442	1539			1	4	UUCCACAGCUUUCUUGAACUU	Heat shock protein 81-1
	aly-miR396b-5p>ama-miR396-5p>aqc-miR396b>ata-miR396c-5p>ath-miR396b-5p>atr-miR396b>atr-miR396c>atr-miR396e>bcy-miR396b>bdi-miR396e-5p>bgy-miR396b>bna-miR396a>bra-miR396-5p>cca-miR396a-5p>ccl-miR396>cme-miR396a>cme-miR396c>cme-miR396d>gma-miR396b-5p>gma-miR396c>gma-miR396k-5p>lus-miR396b>lus-miR396e>mdm-miR396c>mdm-miR396d>mdm-miR396e>mes-miR396c>mes-miR396d>mes-miR396e>mes-miR396f>mtr-miR396a-5p>…	CL8816.Contig2_All	1765	1500			2	2	UUCCACAGCUUUCUUGAACUU	Cytochrome P450 89A2
	sbi-miR396e>zma-miR396c>zma-miR396d	Unigene6598_All	803	456	3	2	1	4	UUCCACAGGCUUUCUUGAACUG	Growth-regulating factor 10
	sbi-miR396e>zma-miR396c>zma-miR396d	Unigene7832_All	986	649	7	0			UUCCACAGGCUUUCUUGAACUG	Small GTP-binding protein domain containing protein, expressed
	gma-miR396h	CL7028.Contig1_All	1369	690			2	2	UCCACAGCUUUCUUGAACUG	Tyrosine decarboxylase 2
miR397	aly-miR397a-5p>aly-miR397b-5p>ath-miR397a>bdi-miR397a>cme-miR397>csi-miR397>gma-miR397a>gma-miR397b-5p>lus-miR397b>mtr-miR397-5p>osa-miR397a>ppe-miR397>ptc-miR397a>rco-miR397>sbi-miR397-5p>ssl-miR397>tcc-miR397>vvi-miR397a	CL7826.Contig1_All	967	320	1	4			UCAUUGAGUGCAGCGUUGAUG	21 kDa protein
	aly-miR397a-5p>aly-miR397b-5p>ath-miR397a>bdi-miR397a>cme-miR397>csi-miR397>gma-miR397a>gma-miR397b-5p>lus-miR397b>mtr-miR397-5p>osa-miR397a>ppe-miR397>ptc-miR397a>rco-miR397>sbi-miR397-5p>ssl-miR397>tcc-miR397>vvi-miR397a	CL7826.Contig2_All	923	276	2	2			UCAUUGAGUGCAGCGUUGAUG	21 kDa protein
miR398	aly-miR398a-3p>aqc-miR398a>ath-miR398a-3p>bol-miR398a-3p>cme-miR398b>csi-miR398>ghr-miR398>gma-miR398a>gma-miR398b>gra-miR398>mdm-miR398a>mtr-miR398a-3p>osa-miR398a>ptc-miR398a>rco-miR398a>tcc-miR398b>vvi-miR398a	CL4528.Contig2_All	875	116	2	3	1	4	UGUGUUCUCAGGUCACCCCUU	Cu/Zn superoxide dismutase
	aly-miR398a-3p>aqc-miR398a>ath-miR398a-3p>bol-miR398a-3p>cme-miR398b>csi-miR398>ghr-miR398>gma-miR398a>gma-miR398b>gra-miR398>mdm-miR398a>mtr-miR398a-3p>osa-miR398a>ptc-miR398a>rco-miR398a>tcc-miR398b>vvi-miR398a	CL4528.Contig1_All	1034	63			1	4	UGUGUUCUCAGGUCACCCCUU	Cu/Zn superoxide dismutase
miR399	tae-miR399	CL273.Contig1_All	1255	715	1	4			UGCCAAAGGAGAAUUGCCC	Probable ubiquitin-conjugating enzyme E2
	cme-miR399d>cme-miR399e	CL273.Contig1_All	1255	715			1	4	UGCCAAAGGAGAGUUGCCCUU	Probable ubiquitin-conjugating enzyme E2
	cme-miR399d>cme-miR399e	CL273.Contig2_All	1185	644			1	4	UGCCAAAGGAGAGUUGCCCUU	Probable ubiquitin-conjugating enzyme E2
miR408	ahy-miR408-3p>aly-miR408-3p>ath-miR408-3p>cme-miR408>csi-miR408>gma-miR408a-3p>gma-miR408b-3p>gma-miR408c-3p>lus-miR408a>mdm-miR408a>mes-miR408>mtr-miR408-3p>pta-miR408>ptc-miR408-3p>vun-miR408>vvi-miR408	CL10172.Contig2_Al	1465	1066			2	1	AUGCACUGCCUCUUCCCUGGC	Formin-like protein 20
miR414	ppt-miR414	CL8683.Contig1_All	1392	749			2	3	UCAUCCUCAUCAUCCUCGUCC	Thiamine thiazole synthase
miR4412	gma-miR4412-5p	CL3749.Contig2_All	1322	487	4	1			UGUUGCGGGUAUCUUUGCCUC	Uncharacterized protein
	gma-miR4412-5p	Unigene12080_All	791	435	2	1			UGUUGCGGGUAUCUUUGCCUC	Uncharacterized protein LOC100834588
miR477	mdm-miR477b	CL6821.Contig1_All	1593	1070	6	0			ACUCUCCCUCAAGGGCUUCGAC	Lysine-rich arabinogalactan protein 19
miR482	ghr-miR482a>sly-miR482e-3p	Unigene8301_All	361	18	2	0			UCUUUCCUACUCCUCCCAUACC	Sulfated surface glycoprotein 185
	ppe-miR482a-3p	CL387.Contig1_All	266	100	11	0	6	0	UUUCCGAAACCUCCCAUUCCAA	--
	ppe-miR482a-3p	CL387.Contig2_All	273	108	27	0	6	0	UUUCCGAAACCUCCCAUUCCAA	--
	ppe-miR482a-3p	Unigene28583_All	321	108	11	0			UUUCCGAAACCUCCCAUUCCAA	LRR receptor-like serine/threonine-protein kinase GSO1
	ppe-miR482c-3p	CL3083.Contig1_All	701	629			2	1	UUCCCAAGCCCGCCCAUUCCAA	UDP-glycosyltransferase 73C7
	ppe-miR482c-3p	Unigene28464_All	959	446			1	4	UUCCCAAGCCCGCCCAUUCCAA	Probable calcium-binding protein CML16
miR5141	rgl-miR5141	CL7018.Contig3_All	1639	956			1	4	AGACCCGACGCGACUGACAGAUAA	Limonoid UDP-glucosyltransferase
miR5168	ata-miR5168-3p>bdi-miR166h-3p>osa-miR166k-3p>osa-miR166l-3p>sbi-miR166e>sbi-miR166g>zma-miR166j-3p>zma-miR166k-3p>zma-miR166n-3p	Unigene5785_All	1369	736	16	0			UCGGACCAGGCUUCAAUCCCU	Homeobox-leucine zipper protein HOX9
miR528	ata-miR528-5p>bdi-miR528-5p>osa-miR528-5p>sbi-miR528>ssp-miR528>zma-miR528a-5p>zma-miR528b-5p	CL2610.Contig4_All	887	154	7	2	1	4	UGGAAGGGGCAUGCAGAGGAG	Copper/zinc superoxide dismutase CSD2B-1
	ata-miR528-5p>bdi-miR528-5p>osa-miR528-5p>sbi-miR528>ssp-miR528>zma-miR528a-5p>zma-miR528b-5p	CL2901.Contig2_All	777	419	5	2	2	2	UGGAAGGGGCAUGCAGAGGAG	Blue copper protein
	ata-miR528-5p>bdi-miR528-5p>osa-miR528-5p>sbi-miR528>ssp-miR528>zma-miR528a-5p>zma-miR528b-5p	Unigene14941_All	822	316			2	1	UGGAAGGGGCAUGCAGAGGAG	Proline-rich receptor-like protein kinase PERK8
miR535	tcc-miR535	CL4091.Contig3_All	4057	2755			2	1	UGACAACGAUAGAGAGCACGC	MAR-binding filament-like protein 1
	mdm-miR535b>mdm-miR535c	CL5012.Contig1_All	1058	181	2	1			UGACAAGGAGAGAGAGCACGC	Uncharacterized protein LOC100266871
	mdm-miR535b>mdm-miR535c	CL5262.Contig4_All	306	141	2	3			UGACAAGGAGAGAGAGCACGC	Squamosa promoter-binding-like protein 12
	mdm-miR535d>ppe-miR535b	CL137.Contig1_All	639	233	2	2			UGACGACGAGAGAGAGCACGC	Uncharacterized protein LOC101207451
miR6025	nta-miR6025a>stu-miR6025	CL4001.Contig2_All	1459	438	1	4			UACCAACAAUUGAGAUAACAUC	Probable leucine-rich repeat receptor-like protein kinase
miR6300	gma-miR6300	CL2545.Contig4_All	896	587	2	3			GUCGUUGUAGUAUAGUGG	Predicted protein
	gma-miR6300	CL2610.Contig4_All	887	109	2	3			GUCGUUGUAGUAUAGUGG	Copper/zinc superoxide dismutase CSD2B-1
miR6478	ptc-miR6478	Unigene10827_All	2279	1072	1	4			CCGACCUUAGCUCAGUUGGUG	Glycine dehydrogenase
miR827	mdm-miR827	Unigene1837_All	2676	118	1	4			UUAGAUGACCAUCAACGAACA	SPX domain-containing membrane protein
	bdi-miR827-3p>osa-miR827>ssp-miR827>zma-miR827-3p	CL8769.Contig1_All	2269	1211	2	3			UUAGAUGACCAUCAGCAAACA	Potassium transporter 23
	bdi-miR827-3p>osa-miR827>ssp-miR827>zma-miR827-3p	Unigene10827_All	2279	1621	2	3			UUAGAUGACCAUCAGCAAACA	Glycine dehydrogenase , mitochondrial
	aly-miR827-3p	Unigene1837_All	2676	118			1	4	UUAGAUGACCAUCAACAAACG	SPX domain-containing membrane protein
miR858	ath-miR858b	CL4671.Contig3_All	431	299			1	4	UUCGUUGUCUGUUCGACCUUG	Transcription factor MYB32
miR894	ppt-miR894	CL1130.Contig5_All	1690	1165	5	2			CGUUUCACGUCGGGUUCACC	Serine/threonine-protein phosphatase PP2A-3 catalytic subunit
	ppt-miR894	Unigene3470_All	1559	1034	1	4			CGUUUCACGUCGGGUUCACC	Serine/threonine-protein phosphatase PP2A-3 catalytic subunit
	ppt-miR894	CL8042.Contig1_All	937	462			2	1	CGUUUCACGUCGGGUUCACC	Serine/threonine-protein phosphatase PP2A-3 catalytic subunit
	NovmiR2	CL6239.Contig1_All	2283	127	1	4			guggggagagagagcgucucgucgau	ATP-citrate synthase beta chain protein 1
	NovmiR4	Unigene1947_All	1042	427	4	1			agucugcgcucuuuggacuuuuc	Uncharacterized protein LOC100824731
	NovmiR5	CL5748.Contig2_All	544	112	2	3			auuaaaaccgcaguuuauaacu	Hypothetical protein SORBIDRAFT_05g025120
	NovmiR6	CL1280.Contig7_All	1014	236	8	1			aguuuauaacugcggcuuua	Probable cellulose synthase A catalytic subunit 3
	NovmiR7	CL8648.Contig1_All	933	799	2	3			gcacagugggcucguaau	Trafficking protein particle complex subunit 1
	NovmiR7	Unigene18067_All	557	463	2	2			gcacagugggcucguaau	Hypothetical protein PRUPE_ppa000972mg
	NovmiR8	CL1287.Contig1_All	701	499	12	0	2	1	guuuguaacugggccugua	Hypothetical protein PRUPE_ppa009667mg
	NovmiR8	CL11040.Contig1_All	1488	427	1	4			guuuguaacugggccugua	Conserved hypothetical protein
	NovmiR9	CL2610.Contig4_All	887	154	7	2	1	4	uggaaggggcaugcagaggag	Copper/zinc superoxide dismutase CSD2B-1
	NovmiR9	CL2901.Contig2_All	777	419	5	2	2	2	uggaaggggcaugcagaggag	Blue copper protein
	NovmiR12	CL5508.Contig5_All	1899	396	5	2			cccgccaugaaccaagugaau	Ubiquitin-like protein-NEDD8-like protein RUB3
	NovmiR13	CL1137.Contig1_All	1157	1124	1	4			ucgcuuggugcaggucgggaa	--
	NovmiR13	CL2581.Contig3_All	3617	588	5	2			ucgcuuggugcaggucgggaa	Protein argonaute 1B
	NovmiR13	CL2581.Contig4_All	3656	588	4	2	1	4	ucgcuuggugcaggucgggaa	Protein argonaute 1B
	NovmiR13	CL2581.Contig6_All	1725	588	4	2			ucgcuuggugcaggucgggaa	Protein argonaute 1B
	NovmiR16	CL10421.Contig1_All	557	246	5	0			cuuuuuugauuggauggguug	Uncharacterized protein LOC100780133, partial
	NovmiR16	Unigene16748_All	588	270	5	0			cuuuuuugauuggauggguug	Zinc finger protein MAGPIE
	NovmiR17	CL6213.Contig1_All	6818	5988	1	4	1	4	ucccauccaaucaaaaaaaau	Hypothetical chloroplast RF19 (chloroplast)
	NovmiR4	CL4458.Contig2_All	1830	1069			2	2	agucugcgcucuuuggacuuuuc	Probable WRKY transcription factor 31
	NovmiR6	CL1280.Contig7_All	1014	236			2	1	aguuuauaacugcggcuuua	Probable cellulose synthase A catalytic subunit 3
	NovmiR6	Unigene3889_All	727	122			3	1	aguuuauaacugcggcuuua	Pathogenesis-related protein 1
	NovmiR9	Unigene14941_All	822	316			2	1	uggaaggggcaugcagaggag	Proline-rich receptor-like protein kinase PERK8
	NovmiR12	Unigene6557_All	922	552			2	1	cccgccaugaaccaagugaau	Vacuolar protein sorting-associated protein 2 homolog 1
	NovmiR19	CL11156.Contig1_All	1425	1130			2	3	uuaaaagcacccgcaaaaauuu	Heat shock protein 70
	NovmiR21	Unigene9809_All	779	368			2	1	ggucgaccaauacucgggcgg	Probable NADH dehydrogenase
